# Supplementary material for: Dynamics of Bacterial and Fungal Communities and Metabolites During Aerobic Exposure in Whole-Plant Corn Silages With Two Different Moisture Levels
Source: Front Microbiol. 2021 Jun 15;12:663895. doi: 10.3389/fmicb.2021.663895 (PMC8239417; doi:10.3389/fmicb.2021.663895)
Supplement: Supplementary Table 2 — Relative concentration of metabolites detected in whole-plant corn silages. H, ensiled whole corn plants with a high moisture content (680 g/kg) harvested at the one-third milk-line stage; L, ensiled whole corn plants with a low moisture content (620 g/kg) harvested at the two-thirds milk-line stage. [file Table_2.XLSX]

## Sheet: Sheet1
id	Peak	H0	H2	H5	L0	L2	L5
3	Analyte 3	1.8534	2.60548	0.282697	1.65461	1.05374	0.136082
5	Analyte 5	8.36133	11.4411	1.27818	7.16209	4.22911	0.614529
7	Analyte 7	2.69869	3.46695	0.663757	2.42011	1.34269	0.22168
8	Analyte 8	11.0952	12.5233	1.15238	5.06026	3.85706	0.682912
9	Analyte 9	25.7804	29.9189	5.31436	27.7342	13.6495	1.97078
10	Analyte 10	3.96437	5.08858	1.01108	3.61444	1.99669	0.233876
12	Analyte 12	0.0165986	0.0382008	0.0179667	0.0380723	0.0203651	0.00429276
14	Analyte 14	0.0674982	0.0866915	0.0141449	0.0576693	0.0348126	0.00318022
16	Analyte 17	5.3239e-06	0.0742887	0.00471935	0.0121265	0.0142189	0.00429967
18	Analyte 19	0.199811	0.244006	0.0278131	0.197831	0.113521	0.0102192
19	Analyte 20	0.116049	0.151553	0.0183997	0.11062	0.0622565	0.0045964
21	Analyte 22	11.0621	11.5336	0.697718	9.58785	3.76272	0.260982
22	Analyte 23	0.141861	0.17188	0.0190132	0.120201	0.0660586	0.00862176
23	Analyte 24	1.20662	1.55116	0.291662	0.983858	0.61233	0.106958
24	Analyte 26	0.225029	0.337978	0.0414302	0.205845	0.117169	0.00466202
26	Analyte 29	3.81022	4.8879	0.820265	2.69949	1.56603	0.202005
28	Analyte 31	0.0345001	0.443197	0.285672	0.0791871	0.0384906	0.0594536
29	Analyte 32	0.0901197	0.108745	0.0123993	0.0745286	0.0429428	0.00466038
30	Analyte 33	43.4586	50.6273	9.6031	26.6256	13.2116	3.59099
33	Analyte 38	20.2142	27.9424	4.32607	17.3897	9.18058	0.578621
37	Analyte 43	3.99177	5.01723	0.859961	3.4983	1.9653	0.29272
39	Analyte 45	1.27085	1.67437	0.223186	1.448	0.769301	0.0746369
41	Analyte 47	5.3239e-06	6.75952e-06	0.0774671	0.117226	0.039877	0.0358479
42	Analyte 48	5.3239e-06	6.75952e-06	1.14275e-06	4.49318e-06	2.55958e-06	0.0019927
43	Analyte 49	0.468709	0.545206	0.0792095	0.33908	0.197635	0.0309048
45	Analyte 51	0.472917	0.602235	0.0998499	0.476526	0.275408	0.0427557
47	Analyte 53	0.327799	6.75952e-06	1.14275e-06	0.268116	2.55958e-06	3.91926e-07
49	Analyte 55	0.0960438	6.75952e-06	0.00256478	0.126196	0.00521858	3.91926e-07
50	Analyte 56	6.31237	6.40048	0.905048	6.27453	3.23922	0.271398
52	Analyte 58	1.50436	1.94037	0.351003	0.782204	0.734585	0.125141
53	Analyte 59	0.456307	0.573877	0.103778	0.307152	0.178665	0.0242869
55	Analyte 61	1.81579	2.50192	0.45726	1.7716	0.951334	0.17518
56	Analyte 62	2.77101	3.55086	0.597913	2.74921	1.61358	0.254195
58	Analyte 64	11.8492	6.04554	4.14913	14.0133	8.20963	1.46112
60	Analyte 66	7.44339	9.59747	1.80682	5.66328	3.20226	0.419556
61	Analyte 67	0.507712	0.225721	0.0957916	0.321889	0.222193	0.0141856
65	Analyte 71	2.159	7.79684	1.45988	5.67939	3.24404	0.469556
67	Analyte 73	0.101916	0.76304	0.135609	0.096412	0.0435041	0.0373714
69	2-hydroxypyridine	6.96774	23.2471	8.61507	6.64875	19.7479	2.78808
70	unknown	11.5182	7.20248	1.26212	4.49318e-06	2.55958e-06	3.91926e-07
72	Analyte 78	0.310318	0.335397	0.064771	0.132479	0.151161	0.0186323
74	unknown	5.3239e-06	0.0267283	0.00812848	0.0721201	0.0446579	0.00458419
75	Analyte 82	0.0287467	0.108426	0.0357966	0.091838	0.0154679	0.00664448
77	Pyruvic acid	1.66325	0.733503	0.977711	1.88049	1.47374	0.414908
81	Analyte 88	5.3239e-06	6.75952e-06	1.14275e-06	0.0287079	2.55958e-06	3.91926e-07
83	Analyte 90	5.46761	10.1561	1.73554	7.79996	1.41683	0.181656
85	lactic acid	0.364286	1.45392	0.193944	0.561748	0.551969	0.0690509
88	unknown	1.13569	1.50921	0.183187	1.15064	0.817224	0.0728589
89	unknown	0.113996	6.75952e-06	0.0785817	0.180241	0.171459	0.0243639
90	Analyte 97	1.49049	0.845484	0.318518	1.19867	0.681879	0.0999311
94	unknown	0.076106	0.095613	0.0150363	0.0646137	0.0362568	0.00247307
95	glycolic acid	8.03204	9.66722	1.36171	9.28441	5.18669	0.556604
96	Analyte 104	0.122796	0.168537	0.0312947	0.113515	0.0685544	0.00983446
97	Analyte 105	0.0644389	0.165826	0.0289119	0.136041	0.100459	0.0286088
98	Analyte 106	1.1155	1.50277	0.261237	1.19889	0.583341	0.0985818
99	Analyte 107	0.051757	0.0592272	0.0128322	0.0393733	0.0284481	0.00263064
100	Analyte 108	0.514121	0.734172	0.133848	0.573346	0.270239	0.0546127
102	Analyte 110	3.88617	4.98847	0.794229	2.26129	2.18383	0.223776
104	unknown	0.55518	0.742295	0.118814	0.716019	0.425598	0.0551332
105	valine	37.628	31.1636	6.36191	33.2874	16.7274	1.22074
106	2-ketobutyric acid 1	0.0627329	0.0621807	0.0160841	0.0292184	0.0321941	0.00364304
107	Analyte 116	0.10059	0.121318	0.0135343	0.0858702	0.0311582	0.00801903
108	Analyte 117	0.323714	0.395936	0.0678715	0.252075	0.140982	0.0148422
110	Maleimide	0.709803	0.621254	0.0294641	0.368652	0.228628	0.0236219
111	Analyte 120	0.711586	0.634756	0.240565	1.04475	0.511468	0.0834445
112	Analyte 121	0.0739497	0.0849187	0.0175594	0.0547053	0.0300176	0.00391925
115	alanine 1	367.029	467.611	82.9503	359.714	192.164	26.1227
116	Analyte 126	5.3239e-06	0.41649	0.135774	0.638595	0.515789	0.0929161
117	2-keto-isovaleric acid 1	0.26011	0.344128	0.0740822	0.0692358	0.135806	0.0297615
118	unknown	0.199045	0.264899	0.0214736	0.186846	0.104505	0.00780473
119	Analyte 129	1.82753	2.27768	0.401144	1.77666	0.904118	0.142069
120	unknown	0.0952946	0.227486	0.0336251	0.0701972	0.0685567	0.0113542
122	hydroxylamine	29.5798	36.609	6.55457	21.6199	13.2681	1.53913
123	unknown	0.265774	1.99239	0.360905	1.53959	0.792744	0.127496
124	unknown	0.634599	0.363602	0.140557	0.432207	0.20285	0.0508912
125	glycine 1	1.79755	5.40315	0.350123	5.69817	2.74588	0.169491
126	Analyte 137	0.0530183	0.080739	0.00866978	0.0717939	0.030702	0.00474659
128	2-hydroxybutanoic acid	0.188634	0.257948	0.0469971	0.307547	0.177174	0.0228505
130	Analyte 141	0.146976	0.266981	0.0314136	0.231386	0.130324	0.0130293
131	oxalic acid	0.961177	1.25711	0.200722	0.878596	0.521397	0.0689973
132	unknown	0.449028	0.595357	0.10522	0.466489	0.257479	0.0246858
133	Analyte 144	0.406587	0.535423	0.0894955	0.353519	0.209703	0.0277906
135	unknown	0.894369	1.11191	0.309677	0.974591	0.67883	0.0997534
136	2-Furoic Acid	2.08458	2.80798	0.551085	2.60956	1.64604	0.223928
137	unknown	0.118752	0.122895	0.0276983	0.0787289	0.0725161	0.0114554
138	unknown	68.6081	76.1794	15.3635	64.0931	38.6477	5.11158
140	3-Hydroxypropionic acid 1	0.521049	0.614737	0.115373	0.68717	0.434463	0.034367
141	unknown	1.24605	1.56791	0.311864	1.01449	0.492465	0.0777077
143	2-Ketovaleric acid 2	0.182042	0.149071	0.0511655	4.49318e-06	0.0421909	0.00399636
144	5-aminovaleric acid lactam	11.2717	14.2972	2.51688	13.4517	6.92593	0.766892
145	unknown	0.0387154	0.0474019	0.00776557	0.0250547	0.0242255	0.00166144
149	4-HYDROXYPYRIDINE	1.09847	1.47328	0.25064	1.13336	0.643728	0.0714394
151	unknown	0.737319	1.05742	0.200974	0.338178	1.11606	0.120958
152	glutaraldehyde 2	36.43	32.9159	6.49669	38.9277	19.06	1.53137
154	3-hydroxybutyric acid	1.9701	2.38764	0.430051	2.28337	1.34913	0.191899
156	unknown	0.490671	0.55909	0.107917	0.371865	0.258286	0.0341282
157	sulfuric acid	2.94182	3.73005	0.688146	2.95184	1.7282	0.247153
158	unknown	2.85361	4.65732	0.651015	3.91902	1.98099	0.155759
159	unknown	12.0574	14.1123	1.87764	11.2914	7.03781	0.406927
160	Lactamide 1	0.0773841	0.10201	0.0185984	0.0749605	0.0478059	0.00515265
161	unknown	0.159647	0.183031	0.0347946	0.164652	0.103387	0.0125875
162	unknown	1.24197	1.26697	0.273267	1.22119	0.69437	0.073048
163	unknown	0.159789	0.163283	0.0422573	0.147168	0.0880774	0.0117603
164	N-Methyl-DL-alanine	0.157194	0.227162	0.0554898	0.196297	0.130414	0.0211533
165	Analyte 178	0.0140985	0.086827	0.00355359	0.0290637	0.0331932	3.91926e-07
166	unknown	0.0122174	6.75952e-06	0.0157612	4.49318e-06	2.55958e-06	0.000540005
167	Analyte 180	2.2593	3.05691	0.503522	2.57769	1.5224	0.167712
168	Methyl Phosphate	0.0541998	0.0579456	0.00606909	0.0461198	0.0424765	0.00185246
169	Analyte 183	0.294158	0.369326	0.0538786	0.32533	0.177022	0.015291
170	Analyte 184	31.5504	36.5189	4.76576	56.9466	26.3946	2.20881
171	Analyte 185	0.0543472	0.275084	1.14275e-06	4.49318e-06	2.55958e-06	0.00776458
173	Isoleucine	11.5607	11.0141	2.11728	11.3537	5.55124	0.437561
174	unknown	0.292296	0.373712	0.0562747	0.341619	0.182772	0.0144937
177	succinate semialdehyde 1	0.256904	0.399487	0.0663159	0.296214	0.166938	0.00833803
178	Analyte 192	0.21782	0.124481	0.056461	0.307766	0.133664	0.0143088
182	unknown	0.0770821	0.0431309	0.0207056	0.102014	0.0565279	0.0040031
184	unknown	5.3239e-06	0.347453	0.0222196	0.10862	0.159876	0.0187132
185	Analyte 200	0.0790628	0.104656	0.0186081	0.126517	0.0783166	0.00706672
186	Analyte 201	0.188094	0.196067	0.0401569	0.107097	0.0641087	3.91926e-07
188	Analyte 203	0.141375	0.181885	0.0303184	0.13649	0.0765065	0.00571653
189	unknown	1.72252	1.76296	0.491555	0.922826	0.629192	0.140932
190	Analyte 205	0.575853	0.630221	0.171791	0.616559	0.402532	0.070273
191	malonic acid 1	1.9938	2.16193	0.503002	1.68989	0.933396	0.109127
193	2-Hydroxyvaleric acid	3.47678	3.99341	0.740439	3.18627	1.81793	0.173286
196	unknown	1.05813	1.18499	0.197959	1.06101	0.567803	0.0442951
198	cycloleucine 2	4.42986	5.90619	0.982759	4.32852	2.21481	0.162912
199	unknown	0.149373	0.0786382	0.0243723	0.109561	0.048514	0.00385304
200	unknown	0.508223	0.584241	0.111012	0.488175	0.260313	0.0219741
201	unknown	0.0555577	0.0597088	0.0160908	0.0714526	0.0391188	0.00451613
202	Analyte 218	0.621615	0.769563	0.116112	0.530159	0.275338	0.0152121
203	alpha-ketoisocaproic acid 1	0.0974363	0.15398	0.0248167	0.166947	0.106392	0.0114536
204	Methylmalonic acid	0.333515	0.304963	0.0721201	0.200276	0.122107	0.0150092
205	unknown	0.268728	1.05407	0.114606	0.46882	0.244611	0.0462322
206	valine	215.256	295.811	51.6313	211.891	116.707	8.32568
208	unknown	5.3239e-06	0.00491601	0.00254453	0.0161466	0.00652717	0.00101326
209	naphthalene	0.916076	1.17279	0.198965	0.873438	0.423698	0.0339581
210	canavanine degr prod	0.987084	0.903239	0.150433	0.664904	0.384946	0.050527
211	Analyte 228	0.180937	0.20042	0.0267335	0.129848	0.078448	0.00990755
212	N-cyclohexylformamide 2	2.37239	2.51282	0.543484	2.0016	0.979529	0.0935408
213	Analyte 230	0.156353	0.0984997	0.0338878	0.108816	0.113186	0.0136706
215	unknown	0.0363373	0.0503717	0.00928979	0.0513204	0.0287021	0.00306435
224	unknown	0.21014	0.381984	0.0598076	0.237584	0.14284	0.0200611
225	unknown	7.83215	10.4117	1.63755	7.77698	4.28217	0.28073
226	unknown	0.119697	0.172722	0.0253646	0.180045	0.101936	0.00965114
227	hydroxyurea	1.58638	2.61043	0.466882	1.43137	0.821173	0.0913897
228	4-hydroxybutyrate	3.92028	4.93351	0.90031	3.17776	1.93053	0.240169
230	2-Butyne-1,4-diol	0.461643	0.595176	0.110208	0.462331	0.217241	0.0272586
231	unknown	1.20843	1.59918	0.287321	1.20715	0.691232	0.0722717
233	urea	0.603875	0.602558	0.089815	0.429361	0.229429	0.0332253
234	2-ketoadipate 3	0.468835	0.628267	0.0625368	0.673263	0.373379	0.0428639
235	unknown	0.576343	0.990805	0.167893	0.611764	0.373822	0.0578346
237	unknown	0.770639	1.0134	0.17395	0.673483	0.38113	0.0378652
238	Analyte 255	0.266051	0.937323	0.143603	0.911041	0.705203	0.0408829
240	Dihydroxyacetone	2.01243	2.79452	1.14275e-06	1.74811	1.2385	0.129874
242	benzoic acid	1.0741	1.57226	0.356309	1.10245	0.636377	0.0742922
243	unknown	0.298292	0.396378	0.0675896	0.324735	0.194377	0.0212211
244	unknown	0.108889	0.130329	0.0166875	0.0920885	0.0469388	0.00440576
245	serine 2	18.1878	16.6336	2.99595	14.7681	6.77439	0.574619
247	Analyte 265	0.0170602	0.0553476	0.00389902	0.0474542	0.0134609	0.000977972
248	caprylic acid	0.451998	0.288094	0.0487974	0.42222	0.191988	0.0210327
250	unknown	0.316144	0.401252	0.0677223	0.309626	0.147976	0.0154983
251	oxamic acid	0.455639	0.465922	0.0640313	0.131181	0.132692	0.0131578
252	Ethanolamine	52.9623	65.7218	11.8092	41.402	22.3021	2.75256
253	unknown	0.729512	1.17531	0.193958	0.780641	0.365075	0.0448714
256	unknown	16.3973	14.4306	1.14275e-06	12.641	2.55958e-06	0.456311
257	glycerol	148.003	187.683	41.8077	129.387	87.9922	12.9609
260	thymidine 1	0.355235	0.570725	0.0849973	0.317661	0.321555	0.0274059
261	unknown	0.444833	0.353752	0.0658797	0.135469	2.55958e-06	0.00392426
262	3-hydroxypyruvate	1.74212	0.203167	1.14275e-06	1.49522	0.459871	3.91926e-07
263	2-Deoxyuridine	5.0271	6.34368	1.03114	4.72166	2.17242	0.249245
264	unknown	0.0839657	0.08781	0.0163709	0.0412383	0.0360318	0.00364535
266	2-Deoxyerythritol	6.72407	9.97626	1.14275e-06	4.9087	3.57565	1.10947
268	unknown	0.824125	1.33568	1.14275e-06	0.571499	0.408254	0.0916121
269	Isoleucine	129.663	174.17	29.2918	126.774	67.8149	4.71777
271	threonine 2	11.4113	10.8429	1.60661	9.15547	4.57979	0.325069
272	unknown	0.372361	0.445416	0.0709934	0.383158	0.202496	0.0180744
274	proline	170.249	253.716	33.837	214.312	106.156	10.4302
278	maleic acid	3.29726	3.94211	0.445123	2.93159	1.41387	0.0632614
279	unknown	5.3239e-06	6.75952e-06	1.14275e-06	0.0967396	2.55958e-06	3.91926e-07
281	1,4-Cyclohexanedione 2	0.311308	0.427791	0.0487171	0.32306	0.146951	0.00767306
283	unknown	0.321439	0.472387	0.0593624	0.43427	0.225802	0.0153508
284	glycine 2	67.816	79.9357	14.7938	52.5143	26.8345	2.10318
286	unknown	0.0343316	0.106604	0.00916069	0.00828451	2.55958e-06	0.00321633
287	unknown	0.0285471	0.153667	0.0379568	0.0780904	0.0414741	0.00646073
290	unknown	0.350951	2.14083	1.14275e-06	4.49318e-06	2.55958e-06	0.151587
291	unknown	1.36905	0.35893	0.0914895	1.25938	0.654783	0.00117891
292	succinic acid	157.216	193.856	40.8748	147.797	80.225	9.57941
295	Thymol	0.0726134	6.75952e-06	0.0269311	0.156072	0.0793212	0.00110421
296	unknown	0.165427	0.228422	0.0367552	0.1864	0.109128	0.0125182
299	2-amino-2-methylpropane-1,3-diol 1	0.20268	0.120427	0.0571861	0.0434868	0.130632	0.0182311
301	beta-hydroxypyruvate	0.159977	0.218092	0.0311367	0.182456	0.0908439	0.00907878
302	1-Methylhydantoin 1	4.81426	6.13996	0.980847	4.5159	2.05615	0.245715
303	unknown	5.3239e-06	6.75952e-06	1.14275e-06	4.49318e-06	2.55958e-06	3.91926e-07
306	Analyte 334	0.843845	1.23338	0.19075	0.88475	0.543379	0.062261
307	D-Glyceric acid	42.0148	52.2833	9.29585	32.6074	28.2565	3.52192
309	Analyte 337	0.0319543	0.149242	0.0282934	0.0413341	0.0423689	0.00576903
310	Analyte 338	0.116138	0.0682458	0.0336812	4.49318e-06	0.0120139	0.00174856
311	unknown	0.26102	0.303294	0.0573435	0.111745	0.0401377	6.03122e-05
312	unknown	0.0851742	0.123212	0.0235431	0.0824563	0.0422804	0.00253718
313	4-Acetylbutyric acid 1	5.3239e-06	6.75952e-06	1.14275e-06	0.0227645	2.55958e-06	3.91926e-07
314	unknown	0.543515	0.358434	0.161022	0.0384711	0.0733572	0.0189709
316	uracil	41.9005	53.2782	9.04393	23.7518	11.9624	1.3207
318	unknown	0.474764	0.581262	0.140473	0.552217	0.331105	0.0493155
319	Analyte 348	5.3239e-06	6.75952e-06	1.14275e-06	4.49318e-06	0.0372865	3.91926e-07
320	Itaconic acid	3.14664	3.79234	0.745043	4.72144	2.53762	0.253763
321	unknown	1.27974	1.44992	0.240924	1.06297	0.559775	0.0588555
322	Analyte 351	1.94967	2.463	0.381228	1.77547	0.797607	0.0962694
323	unknown	0.749569	0.806869	0.143932	0.614488	0.323597	0.042235
324	unknown	0.221676	0.282334	0.0453075	0.266146	0.134791	0.0154988
325	Analyte 354	0.11329	0.253246	0.031828	0.125643	0.0683629	0.0087698
326	Pyrrole-2-Carboxylic Acid	0.975801	0.650956	0.279982	0.299447	0.20279	0.0465284
327	2,3-Dimethylsuccinic acid	0.251431	0.293823	0.0398584	0.248823	0.124962	0.0115298
328	unknown	0.41041	0.230751	0.0762074	0.359931	0.141297	0.0259102
329	serine 1	188.131	242.776	38.9975	160.232	69.214	6.72004
330	unknown	0.209926	6.75952e-06	0.0313515	0.0611297	0.0463241	0.00365188
331	unknown	0.610803	1.04031	0.140951	0.515392	0.259787	0.0337875
332	Pelargonic acid	0.0620233	0.0813326	0.0135044	0.0356422	0.0141146	0.0046729
334	Analyte 365	0.107966	0.120088	0.0204143	0.106128	0.0441911	0.00705517
335	Pipecolinic acid	1.40015	2.26109	0.386338	1.4141	0.75981	0.139165
337	unknown	0.0305906	0.0220971	0.00520975	0.0747751	0.0111731	0.00242092
338	3-Cyanoalanine	1.59363	2.07006	0.325336	0.647014	0.298806	0.0426944
339	Analyte 371	0.17083	0.232221	0.0383913	0.17271	0.0761377	0.0131551
340	4-Methyl-5-thiazolethanol	0.487959	0.614072	0.10412	0.44994	0.221131	0.0393866
341	Aminooxyacetic acid	0.0187553	0.0694746	0.0117637	0.0313612	0.0117653	0.00508813
342	unknown	0.881008	1.59757	0.226386	1.21783	0.655045	0.114546
343	3-Methylamino-1,2-propanediol 2	1.47904	1.74567	0.322633	1.3577	0.69552	0.0969961
347	unknown	0.0837808	0.0497145	1.14275e-06	0.134259	0.0980369	3.91926e-07
348	resorcinol	0.18002	0.346048	0.0459422	4.49318e-06	0.0669568	3.91926e-07
349	L-Allothreonine 1	38.8662	52.4615	8.14749	35.0025	15.6509	1.41642
350	unknown	1.39058	1.72018	0.271163	0.875935	0.428405	0.0660149
352	unknown	0.182478	0.241805	0.140656	0.19752	0.130374	0.02562
353	O-acetylserine 1	0.138326	0.154301	0.0224685	0.184159	0.0872696	0.0177923
354	unknown	0.124958	0.0756846	0.00246053	0.0203642	0.00629194	0.00662734
355	thymine	4.22917	5.47611	0.915177	3.33219	1.60741	0.292852
356	2-methylfumarate	0.247587	0.283446	0.0570566	0.279981	0.155051	0.0212364
357	hydroquinone	0.187781	0.0913288	0.00531654	0.0889637	0.0198977	3.91926e-07
359	Glutaric Acid	4.02758	5.31435	0.810301	4.14253	1.82572	0.294077
360	Analyte 393	1.21729	1.50645	0.241348	1.33041	0.720919	0.148725
362	3-Methylglutaric Acid	0.180598	0.8391	0.150659	0.0908703	0.0797146	0.0675963
363	1-Indanone 2	4.34968	4.46619	0.446439	3.49749	1.49749	0.140172
364	unknown	0.128401	0.155203	0.00611121	0.0907577	0.0385737	0.00484514
365	unknown	0.129778	0.167268	0.0240421	0.21055	0.0976326	0.0132289
367	Analyte 401	0.36186	0.424539	0.0574013	0.281296	0.116138	0.0246327
368	Analyte 402	0.22385	0.359667	0.0299802	4.49318e-06	0.00279778	0.00993204
369	aspartic acid 2	1.82776	1.26903	0.200308	1.31027	0.514152	0.038624
370	beta-Alanine 2	1.74533	2.14981	0.390497	1.4085	0.642486	0.136798
371	unknown	0.152633	0.184909	0.0295217	0.0713355	0.0558337	0.00633497
374	L-Threose 1	0.282976	0.313975	0.0717723	0.306668	0.145311	0.0184208
376	N-Acetyl-L-leucine 2	5.3239e-06	6.75952e-06	1.14275e-06	4.49318e-06	2.55958e-06	3.91926e-07
377	unknown	0.0110043	0.0276562	0.00431204	0.00457151	0.0145518	0.00225228
380	Analyte 414	0.190227	0.242648	0.0375393	0.166686	0.0739139	0.0160234
382	unknown	0.0357061	6.75952e-06	0.00362431	0.00725075	2.55958e-06	0.00163841
383	Glutaconic acid	0.110033	0.170209	0.0229429	0.130225	0.0632884	0.0100189
384	Citraconic acid 2	0.0377278	0.0268158	0.0113149	0.0256011	2.55958e-06	0.00287649
385	L-homoserine 1	0.36173	0.472233	0.0755485	0.314066	0.136666	0.0273187
386	unknown	0.206603	0.00182197	0.0217622	0.0853099	0.0700808	0.0123272
388	oxalacetic acid	0.593439	1.22587	0.152766	0.384237	0.269556	0.0431178
389	Analyte 423	0.142497	0.189098	0.0289409	0.11888	0.053913	0.0120887
390	Analyte 424	2.37121	2.95362	0.465835	1.65269	0.984963	0.203466
391	3-Aminoisobutyric acid 1	0.59784	0.762257	0.117893	0.469004	0.226149	0.053501
392	N-Methyl-L-glutamic acid 3	0.802665	0.840815	0.159313	0.26684	0.28906	0.0724096
393	unknown	0.604454	0.304568	0.0513989	0.149563	2.55958e-06	0.0495304
395	unknown	0.161331	0.1368	0.0306553	4.49318e-06	0.0327804	0.0117829
396	Aminomalonic acid	0.969125	0.85065	0.156727	0.806636	0.357492	0.0859099
397	unknown	0.469014	1.08081	0.210829	0.280656	0.154033	0.066117
398	Citramalic acid	5.3239e-06	0.115062	0.0363743	4.49318e-06	0.267114	0.0900099
400	Carbobenzyloxy-L-leucine degr2	0.231213	0.316829	0.0426754	0.247423	0.127975	0.028108
401	Analyte 438	0.243884	0.230593	1.14275e-06	0.282416	2.55958e-06	0.00137485
403	Analyte 440	0.161187	0.153116	0.0169635	0.0562944	0.0141178	0.0123268
404	unknown	0.326509	0.376347	0.0182038	0.215632	0.08873	0.0146603
405	unknown	0.0914118	0.101091	0.0211334	0.0683306	0.0222688	0.00735822
406	unknown	0.530118	0.659025	0.080878	0.58718	0.152539	0.0943029
408	4-Hydroxycyclohexanecarboxylic acid	5.3239e-06	6.75952e-06	1.14275e-06	0.0792283	2.55958e-06	0.0384774
409	unknown	0.303145	0.525409	0.0660675	0.270147	0.111809	0.015069
410	4-Hydroxy-6-methyl-2-pyrone	1.4975	1.77591	0.224291	1.14765	0.465876	0.147785
411	unknown	5.3239e-06	6.75952e-06	0.367703	4.49318e-06	0.0917704	0.0602134
412	unknown	5.3239e-06	0.364837	1.21444	4.49318e-06	0.934414	0.212557
413	Threitol	1.26102	1.45847	0.200661	1.065	0.533148	0.159344
417	asparagine 4	1.53691	1.80737	1.14275e-06	0.717229	0.150537	3.91926e-07
418	Analyte 455	117.834	153.919	31.7485	44.4569	25.5961	8.12854
420	salicylic acid	0.0695598	0.0301836	0.00913012	0.0159729	0.0105819	0.00887954
421	4-Acetamidobutyric acid 2	0.087566	0.0702098	0.0183321	0.0797347	0.0369518	0.0148465
422	Analyte 459	0.0822592	0.0945769	0.00733561	0.0247449	0.00685977	0.00629055
423	unknown	0.155097	0.198695	0.0233761	0.0888668	0.0447386	0.0149817
424	aspartic acid 1	11.2922	13.0465	1.39004	7.12878	3.34297	0.761025
425	methionine 1	17.8292	23.9072	2.01802	12.1576	5.73377	1.04414
426	oxoproline	180.798	208.049	27.6213	130.61	71.7339	17.3832
427	Cytosin	0.951557	0.888869	0.115312	0.623906	0.33826	0.0516793
428	Analyte 465	0.11022	0.0661995	0.00469823	0.0684473	0.0227312	0.00835369
432	4-aminobutyric acid 1	312.031	371.151	59.6944	283.722	155.675	23.809
433	unknown	0.469212	0.682516	0.0553229	0.342885	0.241168	0.0219594
434	unknown	1.48374	1.66358	0.251861	0.893246	0.765954	0.241542
436	Maleamate 2	0.356419	0.391147	0.05129	0.403798	0.217285	0.0332756
437	unknown	2.92613	3.42824	0.381952	2.01425	0.765178	0.298132
440	p-Anisic acid	0.364527	0.401865	0.0403373	0.2765	0.108591	0.036753
441	2-aminophenol 2	0.209763	0.2881	0.0391932	0.04453	0.0821383	0.0300938
443	3-Methyloxindole 2	5.52994	6.38505	0.775572	5.58902	3.53519	1.00316
445	phenylalanine 2	8.59482	10.9653	1.33197	7.95552	4.38683	0.672325
446	unknown	0.307398	0.411593	0.0238303	0.459945	0.240497	0.0631978
447	Threonic acid	0.485836	0.5269	0.0638991	0.32497	0.204389	0.0555132
448	unknown	5.3239e-06	0.0823464	0.605544	4.49318e-06	0.0899991	0.0476237
450	Analyte 490	0.0160321	0.044661	1.14275e-06	0.0133963	0.0309297	0.0123726
451	unknown	0.292318	0.32561	0.0305818	0.18256	0.10112	0.0344572
457	unknown	0.142572	0.284759	0.0145411	0.0188446	0.0237248	0.00499919
459	phenylethylamine	0.728363	0.840542	0.096577	0.533248	0.362495	0.089749
461	unknown	0.352604	0.355605	0.0505389	0.143206	0.125298	0.0354035
464	2-hydroxy-3-isopropylbutanedioic acid	0.846117	1.36859	0.168323	0.526244	0.47513	0.183972
465	4-Hydroxyphenylethanol	0.198076	0.23712	0.0410395	0.193621	0.156113	3.91926e-07
467	Analyte 510	0.0716267	0.140774	0.0211466	0.199993	0.147944	3.91926e-07
469	threo-beta-hyrdoxyaspartate 2	1.93504	1.93467	0.230816	1.00561	0.629115	0.108292
470	3-Phenyllactic acid	3.8661	4.9279	0.493407	1.9907	1.33275	0.259984
471	Analyte 514	0.636978	0.792616	0.0965994	0.521188	0.367248	0.134225
477	D-erythronolactone 2	0.655893	2.00304	0.22052	1.10584	0.734558	0.1382
479	D-alanyl-D-alanine 2	0.365084	0.663123	0.0170254	0.588944	0.25452	3.91926e-07
480	3-hydroxy-3-methylglutaric acid	1.04762	1.33062	0.17897	1.00301	0.515631	0.066942
481	unknown	0.0591005	0.029645	0.00231276	0.171096	0.15221	0.104202
482	Digitoxose 1	4.70448	5.9816	0.906297	2.58585	2.15777	0.520797
483	hexadecane	0.628321	0.71949	0.19529	0.646517	0.399371	0.0776575
484	unknown	1.20424	0.474314	1.14275e-06	0.105632	0.128814	0.0162824
487	tartaric acid	0.0566833	0.170138	0.0357459	0.100779	0.0603335	0.0140336
488	glutamic acid	0.970945	1.29578	0.167897	0.72984	0.483694	0.108303
490	unknown	0.492672	0.530785	0.0701774	0.300426	0.149786	0.0541837
491	unknown	2.3239	2.1488	0.990508	0.0585655	0.0157767	3.91926e-07
492	phenylalanine 1	154.158	184.461	33.6824	116.165	75.3429	10.4256
493	toluenesulfonic acid	0.755704	1.02326	0.205441	0.102231	0.0500152	3.91926e-07
494	4-Hydroxybenzoic acid	1.66239	2.25522	0.384758	1.0468	0.913419	0.200964
495	unknown	0.658416	0.738461	0.0762826	0.655484	0.420414	0.039982
498	4-hydroxyphenylacetic acid	5.3239e-06	0.0821013	0.0205946	4.49318e-06	0.0299316	0.0257931
500	Lyxose 1	157.341	170.199	29.8123	122.916	75.8486	10.3751
502	1,3-diaminopropane	1.0049	6.75952e-06	0.113861	0.109749	2.55958e-06	3.91926e-07
504	xylose 2	2.03515	0.513478	1.14275e-06	1.47476	2.55958e-06	0.00747156
508	unknown	6.65745	7.91561	1.30394	5.9561	3.50878	0.490409
513	unknown	0.892092	1.47811	0.281181	0.77955	0.252917	0.0417858
514	Ribonic acid, gamma-lactone	3.08313	4.20927	0.726386	2.12173	1.16232	0.144826
515	ribose	21.3362	22.7913	3.2783	30.9295	17.7262	3.26283
516	unknown	0.239654	0.179798	0.0369966	0.364115	0.198051	0.0374976
519	unknown	0.663219	0.387972	1.14275e-06	0.557853	2.55958e-06	3.91926e-07
520	unknown	0.219564	0.238286	0.061277	0.10214	0.0526877	0.0347789
521	unknown	0.290205	0.395988	0.045026	0.286503	0.148004	0.0357083
522	xylitol	3.15778	3.22496	0.511787	2.42307	1.53818	0.320077
526	Analyte 571	5.3239e-06	6.75952e-06	0.0165277	4.49318e-06	2.55958e-06	3.91926e-07
527	Levoglucosan	0.137608	0.193359	0.0217673	0.0921893	0.0639692	0.0176744
533	Acetol 5	1.02035	0.968971	0.155617	0.719852	0.278741	0.0991686
534	unknown	0.128411	0.069109	0.0221324	0.0512851	0.0254603	0.0108106
535	Methoxamedrine 2	5.3239e-06	0.0141451	1.14275e-06	0.122978	0.072566	0.0230224
536	fucose 1	4.10866	4.7981	0.807256	2.55868	1.09543	0.409305
538	D-Arabitol	0.908925	1.11734	0.191273	0.809903	0.432261	0.0958589
539	Analyte 585	0.0457238	0.0719508	0.0333424	0.128191	0.083741	0.0105772
540	ribitol	161.925	97.6988	32.5555	121.039	70.8886	12.8463
546	unknown	163.117	186.046	32.4034	71.3145	41.6014	7.03268
548	flavin adenine degrad product	24.2193	32.6865	5.1694	21.3352	10.9324	2.72368
549	unknown	0.584997	0.713882	0.163792	0.884771	0.453269	0.120899
550	unknown	0.279757	0.335956	0.074555	0.177308	0.101297	0.0268559
551	putrescine 2	39.521	41.6785	7.74139	18.7633	11.3802	2.13988
553	unknown	0.273806	0.288698	1.14275e-06	0.190894	0.0715871	3.91926e-07
554	Aconitic Acid	1.53279	1.89092	0.273367	2.94164	1.56404	0.249557
555	unknown	1.20877	1.00516	0.180424	4.49318e-06	2.55958e-06	0.0716607
557	unknown	0.475833	1.32666	0.189917	1.01076	0.542832	0.0565735
559	3,6-Anhydro-D-galactose 3	2.85541	3.11101	0.395111	3.09306	1.55088	0.148309
560	citrulline 2	2.17906	2.35531	0.348228	1.60514	0.754514	0.198348
561	unknown	0.513606	0.392611	0.0750271	0.120344	0.0567027	0.0236626
562	D-(glycerol 1-phosphate)	0.0216048	0.0620895	0.0219713	4.49318e-06	0.0385736	0.00891855
563	Diglycerol 1	0.757602	0.998607	0.171488	0.465183	0.34987	0.0895507
565	unknown	5.3239e-06	0.0450668	0.00577007	0.0302324	0.0083278	0.00617773
567	3-(4-hydroxyphenyl)propionic acid	5.26886	7.13809	1.17189	1.92851	1.47676	0.333024
568	4-hydroxy-3-methoxybenzoic acid;	1.73772	2.4743	0.424229	0.989905	0.782841	0.199102
570	unknown	0.16928	0.547041	0.111213	4.49318e-06	0.089386	0.0343686
572	2-deoxy-D-glucose 1	3.5739	4.53445	0.807868	2.73455	1.98172	0.411903
574	unknown	0.0485166	0.17578	0.0202537	0.172684	0.0300529	0.0179409
575	gentisic acid	0.296071	0.19974	0.012253	0.0603016	0.00577779	0.00543077
578	methionine sulfoxide 2	0.48505	0.734023	0.163038	0.342008	0.244855	0.0438815
579	N-Acetyl-L-glutamic acid 2	1.47703	2.15345	0.292654	1.08129	0.592517	0.0643216
581	unknown	0.340963	0.514128	0.0787447	0.172826	0.0678944	0.0152567
583	unknown	0.554051	0.65597	0.101777	0.560389	0.342824	0.0192282
585	2-Deoxy-D-galactose 2	0.572894	0.687713	0.126654	0.51701	0.296021	0.0422195
587	5-Aminoimidazole-4-carboxamide 2	0.073015	0.0393691	0.00742893	0.0511986	0.0230003	0.00229226
589	unknown	0.0965027	0.0840017	0.0219459	0.109213	0.0589468	0.0100373
590	azelaic acid	0.247294	0.225738	0.0751469	0.211862	0.108128	0.00733909
591	unknown	0.943665	0.97775	0.184226	0.525567	0.309929	0.0373444
593	shikimic acid	4.13271	4.70688	1.0251	1.36327	0.980001	0.178586
596	hypoxanthine 1	1.78435	1.98241	0.376288	0.569393	0.331322	0.0421975
597	N-(2-hydroxyethyl)-iminodiacetic acid 2	2.87215	3.1591	0.528636	1.36213	0.778511	0.0894087
598	unknown	5.3239e-06	0.474587	0.0314996	4.49318e-06	2.55958e-06	0.0172795
599	ornithine 1	10.0872	9.37786	2.12412	2.19074	1.18674	0.160584
600	alpha-D-glucosamine 1-phosphate	0.570464	0.541428	0.126871	0.376117	0.262336	0.0501058
601	3,4-dihydroxybenzoic acid	1.70325	1.65846	0.372557	0.780027	0.627766	0.0978606
602	unknown	3.99544	5.3127	1.20951	2.88065	1.90482	0.516911
606	isocitric acid 2	3.36846	3.21693	0.808127	0.773031	0.562799	0.0936124
609	Synephrine 1	1.464	1.71632	0.224518	1.00476	0.564814	0.0371649
610	2-Amino-3-methoxybenzoic acid 1	0.0259838	0.141976	0.0204172	0.221802	0.170922	0.0119917
611	glycocyamine 3	0.0154223	0.0119723	1.14275e-06	0.156592	0.0455414	3.91926e-07
614	N(alpha),N(alpha)-dimethyl-L-histidine	92.0526	93.6272	24.0859	56.4546	36.3636	4.36213
615	unknown	6.76577	6.6703	1.48303	3.35953	3.78434	0.414723
616	Tagatose 1	1.97757	1.68965	0.428878	0.390848	0.469077	0.0732739
617	1,5-Anhydroglucitol	4.51321	1.77664	1.14275e-06	0.253789	2.55958e-06	3.91926e-07
620	Myristic Acid	0.837656	0.637227	0.2299	0.344836	0.242526	0.0399464
622	quinic acid	14.5644	16.125	4.18785	8.11385	6.06661	0.776319
624	Atrazine-2-hydroxy 4	0.367293	0.297584	0.0611538	0.428555	0.189419	0.0205736
630	adenine	1.45523	5.99978	1.14275e-06	3.51783	1.67885	0.0788668
638	fructose 2	453.864	415.777	86.6947	81.8372	39.1168	13.6369
642	2-Keto-L-gulonic acid	0.14224	6.75952e-06	1.14275e-06	4.49318e-06	2.55958e-06	3.91926e-07
645	unknown	5.3239e-06	1.20995	0.317261	0.488487	0.235756	0.361736
646	glucose 1	46.0364	284.99	26.9482	117.976	162.05	2.54618
649	dl-p-Hydroxyphenyllactic acid	5.3239e-06	6.75952e-06	0.21106	4.49318e-06	0.0188512	0.0989542
650	unknown	0.0164864	0.0239522	0.00692928	0.0388465	0.021427	0.00110254
652	galactose 2	5.3239e-06	0.593318	0.0936738	4.49318e-06	0.157601	0.0681824
653	tyramine	53.3589	99.3134	22.2081	2.60958	2.37562	0.58246
659	mannitol	5.3239e-06	10.6049	0.758043	4.49318e-06	4.00267	0.32227
660	sorbitol	0.811803	6.75952e-06	0.00588595	0.120862	0.0258644	0.0307503
669	unknown	0.16209	0.428279	0.0276969	4.49318e-06	0.239828	0.0291256
670	unknown	5.3239e-06	6.75952e-06	1.14275e-06	5.70048	2.76914	0.244274
671	unknown	5.38329	4.65717	0.810555	3.51431	2.33795	0.238625
675	tyrosine 1	14.6873	18.3556	3.5685	22.2421	13.1201	1.681
677	unknown	0.0257727	0.0282052	0.00415541	0.0287396	0.0149939	0.000750681
678	4-hydroxycinnamic acid	6.7493	9.52095	2.08223	7.0041	4.69948	0.664116
679	Gallic acid	0.408529	0.0668355	1.14275e-06	4.49318e-06	2.55958e-06	3.91926e-07
680	pentadecanoic acid	0.586822	0.7729	0.14727	0.299326	0.223717	3.91926e-07
684	conduritol b epoxide 2	1.56497	1.70254	0.083097	1.73531	0.916243	0.00359144
686	unknown	5.3239e-06	6.75952e-06	1.14275e-06	4.49318e-06	2.55958e-06	0.00404686
687	9-Fluorenone 1	0.0427305	0.0325581	0.0180112	0.0672897	0.0546145	0.00619846
688	D-galacturonic acid 2	0.833303	1.43512	1.14275e-06	0.625529	0.549546	0.0647772
690	lipoic acid	1.06532	1.67761	0.137576	1.31502	0.62348	0.103161
692	unknown	0.774066	0.78424	0.261578	0.291473	0.329903	3.91926e-07
694	indole-3-acetic acid	5.3239e-06	6.75952e-06	1.14275e-06	4.49318e-06	0.165796	3.91926e-07
696	Analyte 758	0.488281	0.797218	0.032862	4.49318e-06	0.213517	2.44273e-05
699	unknown	5.3239e-06	0.0502819	0.0168327	4.49318e-06	0.0389981	3.91926e-07
701	2,6-Diaminopimelic acid 1	5.3239e-06	6.75952e-06	0.0051042	4.49318e-06	2.55958e-06	3.91926e-07
702	unknown	0.698506	0.359516	0.332355	0.815869	0.592088	3.91926e-07
703	N-alpha-Acetyl-L-ornithine 1	1.14428	1.52391	0.260224	0.874373	0.539399	0.032375
706	gly-pro	5.3239e-06	6.75952e-06	0.00797432	4.49318e-06	2.55958e-06	0.00129278
707	Analyte 771	0.311859	0.455718	0.122224	0.33064	0.242187	0.023153
708	Galactonic acid	9.69261	12.6417	3.32796	0.870976	0.487965	0.0638782
710	unknown	5.3239e-06	0.0274134	0.00645951	0.0135434	0.00772896	3.91926e-07
711	unknown	0.0969595	0.0844392	0.0296753	0.0282388	0.0873479	0.00714724
716	pantothenic acid	4.23021	7.31623	0.957132	4.46736	3.08945	0.587425
722	gluconic acid 1	0.928805	1.59978	1.14275e-06	1.06787	2.55958e-06	3.91926e-07
724	Saccharic acid	0.130736	0.156542	0.0417275	0.0425627	0.0747721	0.00366362
726	Analyte 793	1.39989	1.74738	0.450168	1.52496	0.828391	0.100674
727	Guanidinosuccinic acid 3	0.575681	0.77924	1.14275e-06	0.454215	0.263686	0.035412
729	Analyte 796	5.3239e-06	6.75952e-06	1.14275e-06	0.178908	2.55958e-06	2.42543e-05
730	Analyte 797	5.3239e-06	6.75952e-06	0.0422719	0.0411444	0.0525405	0.00232343
732	xanthine	0.277216	0.389794	1.14275e-06	0.413238	0.292093	0.0310728
733	Analyte 800	2.54105	2.90154	0.175747	1.73041	0.922141	3.91926e-07
734	Glucosaminic acid	0.0484907	0.0324341	0.00954435	0.0359102	0.0274203	0.00405344
736	unknown	0.0176423	6.75952e-06	1.14275e-06	0.0433292	0.0211207	0.00213275
737	palmitoleic acid	0.492027	0.583082	0.362177	0.244148	0.26937	0.0683096
738	4-Hydroxymethyl-3-methoxyphenoxyacetic acid	0.307806	0.472553	0.141242	0.0798254	0.060545	0.00776917
739	N-Carbamylglutamate 4	0.251002	0.300498	0.0331972	0.218896	0.0914177	0.00440499
740	mucic acid	0.104868	0.180601	0.0540935	0.188844	0.108909	0.0152035
741	unknown	0.223599	0.304091	0.0818206	0.163611	0.141983	0.00667963
742	unknown	5.3239e-06	0.0300995	0.035914	0.0297327	0.0345315	3.91926e-07
743	unknown	0.321651	0.334993	0.0540737	0.136207	0.108051	0.0144338
744	Analyte 812	0.132364	0.153363	0.0207136	0.0834569	0.0430564	0.00143601
746	unknown	2.47357	3.25844	1.02982	2.47439	0.864385	0.127761
747	palmitic acid	98.5178	128.818	34.2693	79.4984	45.2018	9.30144
750	unknown	5.3239e-06	6.75952e-06	0.726383	1.9123	1.32706	0.216749
751	unknown	0.76275	0.910854	0.283213	0.719441	0.389655	0.0458286
753	unknown	3.31357	3.04971	0.972301	2.29195	1.22238	0.12305
754	Cysteinylglycine 1	5.3239e-06	6.75952e-06	1.14275e-06	0.00811454	0.00285567	3.91926e-07
755	unknown	5.3239e-06	6.75952e-06	1.14275e-06	4.49318e-06	2.55958e-06	3.91926e-07
757	N-Acetyl-D-galactosamine 1	0.0534704	0.0632599	0.0181386	0.0663682	0.0344939	0.00444983
758	unknown	0.662478	0.877832	0.362066	0.982058	0.596726	0.0976558
759	N-Acetyl-beta-D-mannosamine 1	2.96838	4.02087	1.04861	4.03203	2.43446	0.200734
760	unknown	0.0969474	0.122394	0.0555861	0.0839272	0.0162412	0.00850694
762	unknown	2.47287	3.23049	1.33306	3.55713	2.19589	0.313806
763	unknown	1.34395	2.20244	1.14275e-06	1.40139	0.909236	0.0534129
764	unknown	0.017493	6.75952e-06	1.14275e-06	4.49318e-06	0.0130639	0.0013772
766	myo-inositol	62.4972	76.7092	19.5456	64.3487	36.4424	5.63591
768	unknown	0.818271	1.01722	0.192321	0.984054	2.55958e-06	0.0746652
771	ferulic acid	7.20539	10.914	3.0542	7.56522	5.34356	0.69891
772	unknown	5.3239e-06	0.253058	0.0943202	0.150861	2.55958e-06	3.91926e-07
773	unknown	0.0236572	0.124737	0.0318841	0.0796595	0.0336237	0.00522596
774	unknown	1.17157	1.30034	0.418375	1.28303	0.711458	0.0898443
775	TES	0.707376	0.964415	0.389975	1.29451	0.655265	0.110194
776	unknown	1.16579	1.46035	0.452354	1.06904	0.69799	0.0860221
777	unknown	2.47296	2.03986	1.28987	1.99703	1.3264	0.295918
779	unknown	0.378371	0.562768	0.129891	0.683107	0.27644	0.0572392
784	unknown	0.884295	6.75952e-06	1.14275e-06	0.414386	2.55958e-06	3.91926e-07
786	guanine 1	1.46121	2.11397	0.464895	1.01182	0.480072	0.057842
788	d-Glucoheptose 1	2.14082	2.65235	0.727273	2.10293	0.693442	0.0599437
790	Isoxanthopterin	0.891543	1.31444	0.228047	0.960362	0.431796	0.0433397
791	Flavanone 1	0.0716746	0.11969	0.0366376	0.0791483	0.0607799	0.00718336
796	unknown	1.87146	3.85817	1.08098	1.12676	1.77553	0.150476
798	unknown	5.05553	6.4183	1.14275e-06	4.25624	2.62921	0.206788
799	3,4-dihydroxycinnamic acid	2.36123	2.97456	0.812953	0.947569	0.639212	0.0728076
800	Analyte 871	0.912084	1.19983	0.463733	1.28765	0.799909	0.108056
801	unknown	0.134026	0.146786	0.0169076	0.143721	0.0426009	0.00216114
805	heptadecanoic acid	0.0918253	0.823984	0.134272	0.211416	0.188248	0.0477472
806	unknown	6.56322	8.17347	2.04329	6.90559	4.21048	0.270137
808	unknown	0.0631071	0.0987819	0.0246931	0.0144868	0.0114654	0.00219673
811	unknown	0.133772	6.75952e-06	1.14275e-06	0.350097	2.55958e-06	3.91926e-07
812	unknown	0.972798	0.78491	0.145914	0.481486	0.350745	0.0525891
813	noradrenaline	0.673303	0.47206	0.0553721	0.405642	0.132606	0.00693462
815	unknown	0.0645311	0.304169	0.070559	4.49318e-06	0.0332419	0.00706822
816	Analyte 889	0.0467206	0.0369805	0.0176498	0.0757533	0.0278126	3.91926e-07
818	Octadecanol	5.3239e-06	6.75952e-06	1.14275e-06	0.0143094	0.00728025	0.00349005
819	unknown	1.54722	3.15281	0.684769	2.48536	1.47747	0.204945
820	Analyte 893	0.440883	0.604934	0.10584	0.71258	0.449483	0.0180869
822	glutathione 1	2.11921	3.34417	0.72779	1.22716	1.1246	0.146318
824	Phytol	4.85776	4.16081	0.645896	2.01583	1.69143	0.233433
825	Analyte 898	0.0721706	0.0875775	0.0228539	0.058817	0.0312536	0.00173094
826	Analyte 899	0.222442	0.0281296	1.14275e-06	0.156741	2.55958e-06	0.00150129
829	Analyte 902	0.735815	1.17635	0.182678	0.413267	0.24744	0.0218299
831	unknown	1.70225	2.07485	0.370122	1.56072	0.870098	3.91926e-07
832	Analyte 905	2.32082	2.0659	1.0881	1.58757	1.0779	0.183062
833	unknown	0.248684	0.387471	0.104805	0.147257	0.0798699	0.0174416
834	Analyte 907	0.166574	0.217523	1.14275e-06	0.0767965	0.0707542	0.00535027
837	beta-Mannosylglycerate 1	6.82495	9.06784	2.46535	5.49365	3.38846	0.440669
838	2-aminoethanethiol	0.151063	0.206639	1.14275e-06	0.0841153	0.0581089	0.0106057
842	Analyte 916	2.66231	3.54913	0.354799	2.14288	1.25348	0.00485823
843	unknown	3.9852	5.19976	0.840617	4.61645	2.70938	0.161431
844	linoleic acid	2.70289	4.50327	1.02572	2.66439	1.6228	0.242684
846	unknown	5.3239e-06	6.75952e-06	0.00388952	4.49318e-06	2.55958e-06	3.91926e-07
847	linolenic acid	15.6113	17.1238	4.14584	7.28184	5.86525	0.835126
849	Analyte 924	0.492621	0.608705	0.0472126	0.35306	0.204389	3.91926e-07
850	Analyte 925	0.676441	0.788289	0.100366	0.786499	0.392649	0.0199983
852	Elaidic acid	0.487445	0.603398	0.125807	0.532299	0.251582	0.0387978
854	trans-sinapinic acid	0.724134	0.951575	0.179136	0.383692	0.300289	0.0373675
855	stearic acid	14.5997	19.7461	4.11202	13.0526	6.91663	1.16386
859	Glucoheptonic acid 1	17.0311	22.8649	6.08669	1.17375	1.71068	0.195309
860	unknown	3.54943	4.42504	0.418597	4.25508	1.22015	0.110679
861	unknown	0.291683	0.424773	0.0573848	0.198539	0.208986	0.0111047
862	pyridoxal phosphate 1	0.0929767	0.179498	0.044335	0.0396966	0.0779439	0.00580036
865	unknown	1.12073	1.43357	0.335784	0.263809	0.420174	0.0577449
866	unknown	0.0273579	6.75952e-06	0.00132622	0.00271532	2.55958e-06	0.000726342
868	alpha-Santonin 1	0.0597744	0.0815361	0.0179942	0.0797324	0.0439077	0.00601339
869	unknown	0.0600978	0.0213836	0.00796108	0.0311947	0.0121592	0.000668394
870	spermidine 1	0.114854	6.75952e-06	0.0534077	0.292849	0.0325783	0.00598822
871	unknown	7.51218	9.62298	2.17317	6.51118	2.38483	0.616958
872	indole-3-acetamide 4	0.00794898	0.0199379	0.00353264	0.0230564	0.0239006	0.0035965
874	fructose-6-phosphate	0.49475	0.701361	0.0787921	0.84069	0.405344	0.0158235
875	unknown	0.0153408	6.75952e-06	0.018194	0.0476228	0.0488734	0.00423657
877	Analyte 957	5.78576	6.75952e-06	1.14275e-06	3.59806	2.55958e-06	0.124039
878	Methyl yellow	5.3239e-06	0.146825	0.0144845	4.49318e-06	2.55958e-06	3.91926e-07
879	unknown	0.834671	0.534505	0.170124	0.217908	0.236773	0.0323807
880	Analyte 961	4.87459	6.1994	1.32412	5.01379	3.02161	0.346494
881	Analyte 962	0.436254	0.548382	0.0803677	0.388413	2.55958e-06	0.0140571
882	Analyte 963	0.390401	0.568673	0.0884499	0.346535	0.159524	0.0191679
883	unknown	0.427482	0.132822	0.0536743	0.0863287	0.104993	0.0148004
885	glucose-6-phosphate 1	2.63443	2.09289	0.337302	1.8623	0.912567	0.073162
886	Phenyl beta-D-glucopyranoside	0.945712	1.21022	0.0846141	1.19499	0.622283	0.0266227
889	Analyte 970	5.3239e-06	0.0468076	0.0158296	0.0447178	0.0606186	0.00813278
890	Analyte 971	0.125408	0.187721	0.034767	0.141803	0.0480351	0.0109316
892	unknown	0.118076	0.0691973	0.0356484	0.0440916	0.0685517	0.0068237
893	Analyte 974	1.05309	1.3785	0.267749	1.16299	0.697746	0.100958
894	Analyte 975	0.078482	0.105083	0.0274664	0.137951	0.0734864	0.0170858
898	unknown	0.00485648	0.00694251	0.00433559	0.0228213	0.0236299	0.00596949
903	Analyte 984	5.3239e-06	3.40637	0.917672	4.49318e-06	1.84937	0.145832
904	unknown	0.0248379	0.151824	0.0342454	0.0492029	0.0661164	0.0107057
905	Analyte 986	0.547651	0.680143	0.1084	0.542804	0.345763	0.0143991
906	Analyte 987	5.3239e-06	6.75952e-06	1.14275e-06	0.0122356	0.00744092	0.00293181
909	Purine riboside	0.351715	0.486394	0.0695435	0.783955	0.453649	0.0822302
910	unknown	1.13818	1.48004	0.234926	0.896393	0.426977	0.0828571
913	N-Acetyltryptophan 2	1.02965	1.40538	0.184382	0.647047	0.499907	0.0627066
914	unknown	0.0313701	0.0710326	0.0072908	4.49318e-06	2.55958e-06	0.00279387
915	arachidonic acid	0.0946458	6.75952e-06	0.0226958	4.49318e-06	0.122506	0.0186717
916	unknown	0.0233235	0.141825	0.00997047	0.0658082	0.0752584	0.00644006
917	unknown	5.3239e-06	0.287342	0.0392933	0.695426	0.41683	0.0751143
918	unknown	2.90744	4.35301	0.425268	4.49318e-06	2.01276	0.0834291
920	Analyte 1003	0.488288	0.626842	0.0673809	0.142536	0.178909	0.024816
921	unknown	0.112049	0.128951	0.0145746	0.10026	0.0411501	0.00988884
922	Analyte 1005	0.425387	0.538891	0.0745048	0.246591	0.163129	0.0149252
923	Analyte 1007	0.294606	0.593123	0.0695036	0.246117	0.207179	0.036314
924	unknown	0.0236994	0.0805075	0.0076934	0.0376237	0.0238953	0.00676547
925	Analyte 1009	0.0320369	0.0514479	0.0117395	0.0431118	0.0469153	0.00337581
926	unknown	0.859011	0.50759	0.0744138	0.335338	0.213253	0.0154194
928	cis-gondoic acid	0.625312	1.12927	0.103849	0.216452	0.158118	0.0254486
929	Analyte 1013	0.0751295	0.215186	0.0166031	0.0470573	0.0571637	0.0130723
932	6-phosphogluconic acid	0.399174	0.65899	0.0666213	0.0815908	2.55958e-06	3.91926e-07
933	unknown	0.342212	6.75952e-06	1.14275e-06	0.555857	2.55958e-06	3.91926e-07
934	unknown	0.160593	0.348887	1.14275e-06	0.0284312	2.55958e-06	3.91926e-07
936	unknown	0.0384833	0.008596	1.14275e-06	4.49318e-06	2.55958e-06	0.00153423
937	Analyte 1021	0.0498344	0.25439	0.020401	0.057706	0.118771	0.0166979
938	Analyte 1022	5.3239e-06	0.138578	0.00952716	0.042964	0.107155	0.0100029
939	uridine 2	1.35597	2.04111	0.182759	2.19431	1.32416	0.222507
943	Arachidic acid	1.13921	1.63334	0.113547	0.996638	0.660611	0.103477
944	D-erythro-sphingosine 1	0.15861	0.673799	0.0508504	0.162269	0.0955295	0.0156447
949	unknown	1.25583	6.75952e-06	0.156205	1.1463	0.567619	0.202894
950	Analyte 1034	1.02563	8.40629	0.233882	3.02284	4.66149	0.801888
951	unknown	0.315341	0.467703	0.0335112	0.538187	0.325929	0.0527802
952	cytidine-monophosphate degr prod	0.0627869	0.0800732	0.00366576	0.0833773	0.0412186	0.00225545
956	Neohesperidin	0.0408518	0.0180244	0.0107938	0.141423	0.172999	0.0228032
957	unknown	0.702776	0.853054	0.0608807	0.685414	0.424718	0.0508595
960	Analyte 1045	0.664476	0.750241	0.0440746	1.27493	0.737838	0.12063
961	salicin	9.47914	1.85542	0.932734	7.54135	7.14333	0.979721
962	unknown	1.43069	1.3525	0.129392	1.46174	0.895066	0.105845
965	Analyte 1051	0.0632535	0.130385	0.0248917	4.49318e-06	0.0430378	0.0587323
973	unknown	5.3239e-06	0.154614	0.0795376	0.338157	0.19546	0.0720012
977	Analyte 1063	0.0476721	0.327888	0.0492505	0.291584	0.0140706	0.00914807
978	Analyte 1064	0.634655	0.880388	0.0413462	0.529107	0.293869	0.0451248
986	kyotorphin 2	0.987742	1.47181	0.0774692	0.762108	0.479525	0.0771011
992	unknown	1.10079	1.59817	0.0814343	0.870374	0.532286	0.0872081
993	androsterone 1	0.63597	0.406694	0.0567141	0.316972	0.261229	0.0332421
994	Analyte 1082	2.11895	2.7462	0.132669	2.69847	1.55647	0.218123
995	unknown	0.112203	0.53305	0.0220156	0.249274	0.162272	0.0288799
997	1-Monopalmitin	0.794538	1.17732	0.0617117	0.787259	0.478808	0.077756
999	Analyte 1087	0.46777	0.624521	0.0329724	0.374547	0.281835	0.0615178
1005	unknown	1.8836	6.49039	0.292655	4.49318e-06	1.58309	0.246703
1009	Analyte 1097	5.43829	2.67003	0.398271	1.53202	0.896171	0.272686
1010	phytosphingosine 2	0.570702	0.5091	0.0460315	0.268536	0.147784	0.0480824
1012	sucrose	0.378331	0.498931	0.0223181	0.377831	0.156117	0.0278701
1017	unknown	5.3239e-06	6.75952e-06	4.06859e-05	0.259782	0.129907	0.00382758
1021	Behenic acid	0.321504	0.192396	0.0230094	0.247854	0.160374	0.0267471
1024	Analyte 1112	0.270506	0.393067	0.017506	0.154711	0.133815	0.0155299
1026	Analyte 1114	1.37087	1.45015	0.0779701	1.17506	2.55958e-06	3.91926e-07
1030	unknown	0.955486	1.31131	1.14275e-06	1.35089	0.627413	0.0392978
1034	unknown	2.12227	2.87233	0.189083	0.178255	0.0923368	0.0126416
1045	lactose 1	2.01617	7.319	0.646732	2.3325	2.27688	0.277135
1048	resveratrol 1	5.3239e-06	0.0204873	0.0121628	0.082729	0.0648275	3.91926e-07
1052	prostaglandin A2 2	0.0502967	6.75952e-06	1.14275e-06	4.49318e-06	2.55958e-06	3.91926e-07
1055	cellobiose 2	1.92501	2.94403	0.263338	1.96002	1.33373	0.0126999
1057	unknown	0.900352	0.762372	0.120751	0.62714	0.187026	0.0420916
1059	trehalose	1.74764	2.03634	1.0614	1.06531	2.18476	3.91926e-07
1065	unknown	8.45535	10.7672	1.47496	0.915939	0.467064	0.0892382
1067	Lactobionic Acid 1	6.45403	8.30401	1.07551	6.23387	3.44409	0.526347
1071	Turanose 2	0.156812	0.171845	0.0300422	4.49318e-06	2.55958e-06	0.0114649
1076	Cellobiotol	1.37865	2.2151	0.296152	0.0366533	0.0802427	0.137103
1077	Monostearin	0.385841	0.0760862	0.0647641	0.0993084	0.0790022	0.024785
1081	unknown	0.933669	1.11405	0.161494	0.969828	0.501165	0.0790585
1091	Gentiobiose 2	5.3239e-06	6.75952e-06	0.206532	4.49318e-06	0.0544498	0.0765976
1094	squalene	1.1085	1.63274	0.284639	0.719748	0.21074	0.0944486
1095	unknown	0.736774	0.7076	0.0224107	1.07027	0.268781	0.0145449
1097	Leucrose 2	6.34147	5.38265	0.932976	5.24918	2.66574	0.349835
1098	maltitol	0.0769017	0.437393	0.0573842	4.49318e-06	2.55958e-06	3.91926e-07
1099	melibiose 1	27.0569	31.5406	5.51471	4.37155	2.30671	0.288804
1100	Isomaltose 1	7.7604	9.23583	1.47595	8.70753	4.84314	0.429204
1104	unknown	0.37342	0.383821	0.0745713	0.177166	0.0863621	0.0157048
1105	unknown	0.485255	0.40663	0.0900567	4.49318e-06	2.55958e-06	3.91926e-07
1107	palatinitol 1	5.3239e-06	0.367538	0.0952444	7.5218	0.859546	0.131998
1109	5,7-dihydroxy-3-(4-methoxyphenyl)chromen-4-one	0.00675176	0.0320398	1.14275e-06	0.0105649	0.00959401	0.00265613
1110	palatinitol 2	0.828295	0.344448	0.173755	0.456972	0.0830938	0.0112333
1111	Epigallocatechin	0.213971	0.26724	0.0492673	0.164816	0.120266	0.0161399
1114	4',5-dihyrroxy-7-methoxyisoflavone	0.165282	0.117054	0.0388635	4.49318e-06	0.00932013	0.00562493
1115	Analyte 1207	0.617939	0.617645	0.146658	0.195532	0.0523301	0.0138965
1119	naringenin 3	0.51817	0.586552	0.102818	0.306318	0.181462	0.0275302
1121	Analyte 1214	0.226857	0.0533205	0.0366497	0.408598	0.15612	0.0281098
1124	unknown	0.151633	0.139289	0.0437878	0.136473	0.0650144	0.0129598
1125	Analyte 1219	0.0394811	0.073897	0.0150285	0.0331863	0.00345254	0.00366148
1127	Galactinol 1	0.145932	0.088259	0.0199482	0.115641	0.0218612	0.0086776
1128	Analyte 1223	0.191684	0.267195	0.0740549	0.156498	0.0874656	0.0140748
1131	Hesperitin 2	5.3239e-06	0.0232417	0.0194881	0.0158393	0.013642	0.00294359
1132	Cerotinic acid	0.294167	0.103037	0.0715768	0.173806	0.0994502	0.0208375
1135	Analyte 1231	0.0619074	0.0719443	0.0170149	0.0229627	0.0236188	0.00499946
1136	Tetrahydrocorticosterone 2	0.0260387	0.0418629	1.14275e-06	0.0309576	2.55958e-06	3.91926e-07
1137	21-hydroxypregnenolone 2	0.0695899	0.0828948	0.0265936	0.0916701	0.00725649	0.00667655
1139	Analyte 1237	0.0622314	0.0741611	0.0129529	0.0474122	0.0199517	0.0030237
1140	Analyte 1238	7.80947	7.66653	2.11606	6.35062	2.09529	0.460817
1142	unknown	1.71363	0.68542	0.266573	0.607528	0.241543	0.0729221
1143	5-Dihydrocortisol 1	0.186716	0.158693	0.0705607	0.138878	0.0378725	0.0112434
1146	Cortexolone 3	0.0866101	0.223041	0.0455572	0.0487139	2.55958e-06	0.00323958
1147	Analyte 1245	2.70813	2.99209	0.912588	1.92708	0.47168	0.162384
1148	Cholesterol-2,2,3,4,4,6-d6	0.51131	0.511899	0.163197	0.377337	0.0248536	0.0335583
1149	unknown	5.3239e-06	6.75952e-06	0.0213283	4.49318e-06	2.55958e-06	0.00558989
1150	Analyte 1249	0.00955318	0.0597567	0.0195391	0.0605881	0.00562109	0.00426543
1151	Aldosterone 1	5.3239e-06	0.0664408	0.0187376	0.0593665	0.00599301	0.00613033
1152	Zymosterol 1	0.273974	0.645192	0.209947	0.601034	0.209728	0.0696095
1153	Corticosterone 4	0.110702	0.237543	0.0524981	0.0745695	0.0416179	0.0184195
1155	Ergosterol	0.722306	1.49357	0.491253	1.24726	0.480686	0.183885
1156	Analyte 1256	0.61155	1.18478	0.2919	1.38482	0.292994	0.1045
1157	Analyte 1258	0.410157	0.963474	0.210682	0.781439	0.256897	0.0751219
1159	Analyte 1260	0.380547	0.735271	0.156988	0.408342	0.241003	0.0566634
1160	24,25-dihydrolanosterol	1.09354	3.09337	0.756274	1.83183	1.25295	0.266131
1161	Tricetin	5.3239e-06	0.153722	0.0720687	0.239439	0.143264	0.0324702
1163	Cholestane-3,5,6-triol, (3?5?6?-	5.54869	9.52586	1.26452	6.91581	2.7542	0.686718
1164	unknown	0.122661	0.19263	0.0264542	0.0383289	0.0651329	0.00517188
1167	Analyte 1270	0.194015	0.209804	0.0358448	4.49318e-06	0.0882252	0.009174
1168	Analyte 1271	5.96508	7.80327	1.0763	6.73619	2.18999	0.449929
1169	Analyte 1272	0.0673607	0.583519	0.0265152	0.24068	0.215241	3.91926e-07
