# Supplementary material for: Dynamics of Bacterial and Fungal Communities and Metabolites During Aerobic Exposure in Whole-Plant Corn Silages With Two Different Moisture Levels
Source: Front Microbiol. 2021 Jun 15;12:663895. doi: 10.3389/fmicb.2021.663895 (PMC8239417; doi:10.3389/fmicb.2021.663895)
Supplement: Supplementary Table 3 — Different identified metabolites between H0 and L0 (A), H2 and L2 (B), and H5 and L5 (C) correlation between the degree of silage temperature above ambient temperature (DSTAT) and the identified metabolites (D). H, ensiled whole corn plants with a high moisture content (680 g/kg) harvested at the one-third milk-line stage; L, ensiled whole corn plants with a low moisture content (620 g/kg) harvested at the two-thirds milk-line stage. [file Table_3.XLSX]

## Sheet: A
	H0	L0	log 2	P-value
tyramine	53.3589	2.60958	-4.35384	0.00440165
2-Deoxyerythritol	6.72407	4.9087	-0.453994	0.0445757
Cellobiotol	1.37865	0.0366533	-5.23316	0.0252642
glycocyamine 3	0.0154223	0.156592	3.34392	0.0233453
Methoxamedrine 2	5.3239e-06	0.122978	14.4956	0.00301327
Aldosterone 1	5.3239e-06	0.0593665	13.4449	0.00407702
Tricetin	5.3239e-06	0.239439	15.4568	0.00135574

## Sheet: B
	H2	L2	log 2	P-value
6-phosphogluconic acid	0.65899	2.55958e-06	-17.974	0.0271986
Cortexolone 3	0.223041	2.55958e-06	-16.411	0.000847355
Galactonic acid	12.6417	0.487965	-4.69527	0.0336655
Cholesterol-2,2,3,4,4,6-d6	0.511899	0.0248536	-4.36433	0.000379007
Glucoheptonic acid 1	22.8649	1.71068	-3.74049	0.0401771
Aldosterone 1	0.0664408	0.00599301	-3.47072	0.00410369
ornithine 1	9.37786	1.18674	-2.98225	0.0374808
4-Hydroxymethyl-3-methoxyphenoxyacetic acid	0.472553	0.060545	-2.9644	0.0383555
cis-gondoic acid	1.12927	0.158118	-2.83632	0.0312367
3-Cyanoalanine	2.07006	0.298806	-2.79239	0.0474506
3-(4-hydroxyphenyl)propionic acid	7.13809	1.47676	-2.27311	0.0285189
fucose 1	4.7981	1.09543	-2.13097	0.00354712
3-Phenyllactic acid	4.9279	1.33275	-1.88657	0.02625
putrescine 2	41.6785	11.3802	-1.87277	0.00280836
N-Acetyl-L-glutamic acid 2	2.15345	0.592517	-1.86172	0.0192651
noradrenaline	0.47206	0.132606	-1.83183	0.0181181
Acetol 5	0.968971	0.278741	-1.79753	0.00406817
beta-Alanine 2	2.14981	0.642486	-1.74247	0.0463306
citrulline 2	2.35531	0.754514	-1.6423	0.0222363
threo-beta-hyrdoxyaspartate 2	1.93467	0.629115	-1.62069	0.0341441
Levoglucosan	0.193359	0.0639692	-1.59584	0.00219507
flavin adenine degrad product	32.6865	10.9324	-1.58009	0.0243163
N-Methyl-L-glutamic acid 3	0.840815	0.28906	-1.54042	0.0384077
Diglycerol 1	0.998607	0.34987	-1.5131	0.0302841
Digitoxose 1	5.9816	2.15777	-1.47099	0.00652636
D-erythronolactone 2	2.00304	0.734558	-1.44725	0.00550235
Maleimide	0.621254	0.228628	-1.44218	0.0480392
glutamic acid	1.29578	0.483694	-1.42165	0.000530416
D-Arabitol	1.11734	0.432261	-1.3701	0.0388522
4-Hydroxybenzoic acid	2.25522	0.913419	-1.30392	0.0374415
phenylalanine 1	184.461	75.3429	-1.29177	0.0325524
pyridoxal phosphate 1	0.179498	0.0779439	-1.20346	0.0368577
xylitol	3.22496	1.53818	-1.06806	0.0323479
3,6-Anhydro-D-galactose 3	3.11101	1.55088	-1.0043	0.0130481
hexadecane	0.71949	0.399371	-0.849246	0.0485589
Methoxamedrine 2	0.0141451	0.072566	2.35899	0.0294698
indole-3-acetic acid	6.75952e-06	0.165796	14.5821	0.0279398

## Sheet: C
	H	L5	log 2	P-value
toluenesulfonic acid	0.205441	3.91926e-07	-18.9997	0.0149722
pentadecanoic acid	0.14727	3.91926e-07	-18.5194	0.0015907
6-phosphogluconic acid	0.0666213	3.91926e-07	-17.375	0.0277417
Galactonic acid	3.32796	0.0638782	-5.70317	0.000383025
tyramine	22.2081	0.58246	-5.25278	0.00330027
Glucoheptonic acid 1	6.08669	0.195309	-4.96183	0.00142695
melibiose 1	5.51471	0.288804	-4.25512	0.000704958
4-Hydroxymethyl-3-methoxyphenoxyacetic acid	0.141242	0.00776917	-4.18427	0.00150967
palatinitol 2	0.173755	0.0112333	-3.95121	0.000540398
ornithine 1	2.12412	0.160584	-3.72546	0.0188443
Saccharic acid	0.0417275	0.00366362	-3.50966	0.00198771
3,4-dihydroxycinnamic acid	0.812953	0.0728076	-3.48101	0.00316451
spermidine 1	0.0534077	0.00598822	-3.15685	0.00148612
hypoxanthine 1	0.376288	0.0421975	-3.15661	0.0445746
isocitric acid 2	0.808127	0.0936124	-3.10981	0.0214848
guanine 1	0.464895	0.057842	-3.00671	0.000693645
succinate semialdehyde 1	0.0663159	0.00833803	-2.99158	0.00848042
3-Cyanoalanine	0.325336	0.0426944	-2.92981	0.00637023
glycine 2	14.7938	2.10318	-2.81435	0.00976578
4',5-dihyrroxy-7-methoxyisoflavone	0.0388635	0.00562493	-2.78851	0.000253308
uracil	9.04393	1.3207	-2.77565	0.00365404
Hesperitin 2	0.0194881	0.00294359	-2.72694	0.000374339
fructose 2	86.6947	13.6369	-2.66843	0.00895159
1,4-Cyclohexanedione 2	0.0487171	0.00767306	-2.66655	0.0187317
5-Dihydrocortisol 1	0.0705607	0.0112434	-2.64979	0.00174387
Isoleucine	29.2918	4.71777	-2.63432	0.0116489
valine	51.6313	8.32568	-2.63261	0.0106498
Synephrine 1	0.224518	0.0371649	-2.59482	0.0198696
cycloleucine 2	0.982759	0.162912	-2.59274	0.0159502
N-(2-hydroxyethyl)-iminodiacetic acid 2	0.528636	0.0894087	-2.56379	0.0453933
naphthalene	0.198965	0.0339581	-2.55069	0.0214334
N-cyclohexylformamide 2	0.543484	0.0935408	-2.53857	0.0252714
serine 1	38.9975	6.72004	-2.53684	0.0155541
L-Allothreonine 1	8.14749	1.41642	-2.5241	0.0152101
beta-Mannosylglycerate 1	2.46535	0.440669	-2.48403	0.00257865
N(alpha),N(alpha)-dimethyl-L-histidine	24.0859	4.36213	-2.46508	0.0190194
quinic acid	4.18785	0.776319	-2.43149	0.0201095
N-Acetyl-beta-D-mannosamine 1	1.04861	0.200734	-2.38512	0.00123526
serine 2	2.99595	0.574619	-2.38234	0.0480414
valine	6.36191	1.22074	-2.3817	0.0461073
Flavanone 1	0.0366376	0.00718336	-2.35059	0.00192979
Cholesterol-2,2,3,4,4,6-d6	0.163197	0.0335583	-2.28187	0.00348488
benzoic acid	0.356309	0.0742922	-2.26184	0.0110873
trans-sinapinic acid	0.179136	0.0373675	-2.2612	0.00475132
glucose-6-phosphate 1	0.337302	0.073162	-2.20487	0.0434992
malonic acid 1	0.503002	0.109127	-2.20455	0.0261078
N-Acetyl-L-glutamic acid 2	0.292654	0.0643216	-2.18582	0.0281659
ferulic acid	3.0542	0.69891	-2.12762	0.00336371
Ethanolamine	11.8092	2.75256	-2.10107	0.00919235
2-Hydroxyvaleric acid	0.740439	0.173286	-2.09522	0.0107515
succinic acid	40.8748	9.57941	-2.0932	0.00682191
linoleic acid	1.02572	0.242684	-2.07948	0.00403845
cis-gondoic acid	0.103849	0.0254486	-2.02884	0.0217103
N-Acetyl-D-galactosamine 1	0.0181386	0.00444983	-2.02724	0.0011422
naringenin 3	0.102818	0.0275302	-1.90101	0.0082362
palmitic acid	34.2693	9.30144	-1.88139	0.0075086
putrescine 2	7.74139	2.13988	-1.85506	0.0305187
Lactamide 1	0.0185984	0.00515265	-1.85179	0.0150066
mucic acid	0.0540935	0.0152035	-1.83105	0.0193455
oxalacetic acid	0.152766	0.0431178	-1.82497	0.0411183
TES	0.389975	0.110194	-1.82334	0.00789463
stearic acid	4.11202	1.16386	-1.82093	0.0110856
3-(4-hydroxyphenyl)propionic acid	1.17189	0.333024	-1.81514	0.0372914
4-HYDROXYPYRIDINE	0.25064	0.0714394	-1.81083	0.0130409
myo-inositol	19.5456	5.63591	-1.79412	0.00276558
2,3-Dimethylsuccinic acid	0.0398584	0.0115298	-1.78952	0.0189395
Isomaltose 1	1.47595	0.429204	-1.7819	0.0112525
Cerotinic acid	0.0715768	0.0208375	-1.78031	0.00660558
beta-hydroxypyruvate	0.0311367	0.00907878	-1.77805	0.0172781
3-Methylamino-1,2-propanediol 2	0.322633	0.0969961	-1.73389	0.0210946
5-aminovaleric acid lactam	2.51688	0.766892	-1.71454	0.0162839
Elaidic acid	0.125807	0.0387978	-1.69717	0.0194376
phenylalanine 1	33.6824	10.4256	-1.69186	0.0227405
glycerol	41.8077	12.9609	-1.6896	0.0199448
alanine 1	82.9503	26.1227	-1.66694	0.011584
2-amino-2-methylpropane-1,3-diol 1	0.0571861	0.0182311	-1.64926	0.0202559
4-hydroxycinnamic acid	2.08223	0.664116	-1.64862	0.00261814
thymine	0.915177	0.292852	-1.64388	0.0102209
thymidine 1	0.0849973	0.0274059	-1.63293	0.0166635
2-hydroxypyridine	8.61507	2.78808	-1.62759	0.0130061
Aldosterone 1	0.0187376	0.00613033	-1.6119	0.00830714
Epigallocatechin	0.0492673	0.0161399	-1.61	0.013458
Zymosterol 1	0.209947	0.0696095	-1.59267	0.0121052
squalene	0.284639	0.0944486	-1.59153	0.012357
Itaconic acid	0.745043	0.253763	-1.55384	0.0341857
Tetrahydrocorticosterone 2	1.14275e-06	3.91926e-07	-1.54385	0.0125497
prostaglandin A2 2	1.14275e-06	3.91926e-07	-1.54385	0.0125497
N-Acetyl-L-leucine 2	1.14275e-06	3.91926e-07	-1.54385	0.0125497
indole-3-acetic acid	1.14275e-06	3.91926e-07	-1.54385	0.0125497
glycocyamine 3	1.14275e-06	3.91926e-07	-1.54385	0.0125497
gluconic acid 1	1.14275e-06	3.91926e-07	-1.54385	0.0125497
Gallic acid	1.14275e-06	3.91926e-07	-1.54385	0.0125497
Cysteinylglycine 1	1.14275e-06	3.91926e-07	-1.54385	0.0125497
asparagine 4	1.14275e-06	3.91926e-07	-1.54385	0.0125497
4-Acetylbutyric acid 1	1.14275e-06	3.91926e-07	-1.54385	0.0125497
3-hydroxypyruvate	1.14275e-06	3.91926e-07	-1.54385	0.0125497
2-Keto-L-gulonic acid	1.14275e-06	3.91926e-07	-1.54385	0.0125497
1,5-Anhydroglucitol	1.14275e-06	3.91926e-07	-1.54385	0.0125497
oxalic acid	0.200722	0.0689973	-1.54059	0.00731166
Pelargonic acid	0.0135044	0.0046729	-1.53104	0.0113175
Lyxose 1	29.8123	10.3751	-1.52278	0.031884
beta-Alanine 2	0.390497	0.136798	-1.51326	0.031863
24,25-dihydrolanosterol	0.756274	0.266131	-1.50677	0.0145755
sulfuric acid	0.688146	0.247153	-1.47731	0.0207521
Pipecolinic acid	0.386338	0.139165	-1.47307	0.0281471
L-homoserine 1	0.0755485	0.0273187	-1.46751	0.0398732
Glutaric Acid	0.810301	0.294077	-1.46227	0.0104154
2-methylfumarate	0.0570566	0.0212364	-1.42586	0.0446255
Ergosterol	0.491253	0.183885	-1.41766	0.0483859
Leucrose 2	0.932976	0.349835	-1.41516	0.00647013
4-Methyl-5-thiazolethanol	0.10412	0.0393866	-1.40247	0.0271553
N-Methyl-DL-alanine	0.0554898	0.0211533	-1.39134	0.00775508
Turanose 2	0.0300422	0.0114649	-1.38977	0.0188367
Monostearin	0.0647641	0.024785	-1.38572	0.00526012
tartaric acid	0.0357459	0.0140336	-1.3489	0.0341214
ribitol	32.5555	12.8463	-1.34155	0.0299701
4-aminobutyric acid 1	59.6944	23.809	-1.32609	0.0288143
2-keto-isovaleric acid 1	0.0740822	0.0297615	-1.31568	0.0416674
Pyruvic acid	0.977711	0.414908	-1.23662	0.0101866
lactose 1	0.646732	0.277135	-1.22258	0.0190597
Aminooxyacetic acid	0.0117637	0.00508813	-1.20914	0.0456466
Glutaconic acid	0.0229429	0.0100189	-1.19532	0.0300016
3-hydroxybutyric acid	0.430051	0.191899	-1.16416	0.0423334
3-Aminoisobutyric acid 1	0.117893	0.053501	-1.13984	0.0448646
alpha-ketoisocaproic acid 1	0.0248167	0.0114536	-1.11551	0.0160651
dl-p-Hydroxyphenyllactic acid	0.21106	0.0989542	-1.09282	0.000503901
Lactobionic Acid 1	1.07551	0.526347	-1.03094	0.0347371
5,7-dihydroxy-3-(4-methoxyphenyl)chromen-4-one	1.14275e-06	0.00265613	11.1826	0.0307715
2-aminoethanethiol	1.14275e-06	0.0106057	13.18	0.000235373
Methoxamedrine 2	1.14275e-06	0.0230224	14.2982	0.00388593
xanthine	1.14275e-06	0.0310728	14.7309	0.000929395
Guanidinosuccinic acid 3	1.14275e-06	0.035412	14.9194	0.000196947
D-galacturonic acid 2	1.14275e-06	0.0647772	15.7907	0.00909479
2-Deoxyerythritol	1.14275e-06	1.10947	19.8889	0.0309567

## Sheet: D
Data1	Data2	rho	P-value	relation
DSTAT	Citramalic Acid	0.602709	0.00811167	positive
DSTAT	Indole-3-Acetic Acid	0.527515	0.0244604	positive
DSTAT	Dl-P-Hydroxyphenyllactic Acid	0.441997	0.06628	positive
DSTAT	Gentiobiose	0.284902	0.251834	positive
DSTAT	Gly-Pro	0.22677	0.365517	positive
DSTAT	4-Hydroxyphenylacetic Acid	0.216832	0.387453	positive
DSTAT	Mannitol	0.20274	0.419762	positive
DSTAT	2-Hydroxypyridine	0.156824	0.534306	positive
DSTAT	D-(Glycerol 1-Phosphate)	0.134404	0.594925	positive
DSTAT	Arachidonic Acid	0.131897	0.601874	positive
DSTAT	2,6-Diaminopimelic Acid	0.112328	0.657214	positive
DSTAT	Galactose	0.107404	0.671424	positive
DSTAT	Hesperitin	0.0989383	0.696104	positive
DSTAT	Neohesperidin	0.0844883	0.738896	positive
DSTAT	Resveratrol	0.0164514	0.948341	positive
DSTAT	Glucose	0.0108937	0.965781	positive
DSTAT	Cholesterol-2,2,3,4,4,6-D6	-0.781245	0.000129247	negative
DSTAT	Acetol	-0.71485	0.000855949	negative
DSTAT	Xylose	-0.706711	0.00104177	negative
DSTAT	3-Hydroxypyruvate	-0.687801	0.00160606	negative
DSTAT	Palatinitol	-0.679323	0.00193074	negative
DSTAT	Aspartic Acid	-0.638262	0.00436561	negative
DSTAT	Spermidine	-0.637345	0.00444004	negative
DSTAT	Citrulline	-0.634648	0.00466517	negative
DSTAT	Fucose	-0.628925	0.00517362	negative
DSTAT	P-Anisic Acid	-0.619061	0.00615532	negative
DSTAT	Xylitol	-0.614902	0.00661219	negative
DSTAT	Galactinol	-0.610227	0.007158	negative
DSTAT	3,6-Anhydro-D-Galactose	-0.606826	0.00757756	negative
DSTAT	Threo-Beta-Hyrdoxyaspartate	-0.604248	0.00790858	negative
DSTAT	Aminomalonic Acid	-0.597741	0.00879639	negative
DSTAT	Noradrenaline	-0.595584	0.00910765	negative
DSTAT	Valine	-0.589629	0.0100135	negative
DSTAT	D-Glucoheptose	-0.58892	0.010126	negative
DSTAT	4-Hydroxy-6-Methyl-2-Pyrone	-0.588905	0.0101283	negative
DSTAT	Putrescine	-0.587321	0.0103834	negative
DSTAT	3-Hydroxy-3-Methylglutaric Acid	-0.582766	0.0111455	negative
DSTAT	Flavin Adenine Degrad Product	-0.582413	0.0112064	negative
DSTAT	Hexadecane	-0.577296	0.0121193	negative
DSTAT	Aspartic Acid	-0.574798	0.012586	negative
DSTAT	Threonic Acid	-0.574125	0.0127141	negative
DSTAT	Elaidic Acid	-0.571101	0.013303	negative
DSTAT	Cerotinic Acid	-0.570839	0.0133548	negative
DSTAT	N-Carbamylglutamate	-0.569148	0.0136946	negative
DSTAT	Serine	-0.569141	0.0136959	negative
DSTAT	Maleamate	-0.568445	0.0138376	negative
DSTAT	Threonine	-0.568266	0.0138743	negative
DSTAT	Glutamic Acid	-0.564997	0.0145573	negative
DSTAT	Glucose-6-Phosphate	-0.56494	0.0145695	negative
DSTAT	4-Acetamidobutyric Acid	-0.562405	0.0151178	negative
DSTAT	Oxoproline	-0.562361	0.0151274	negative
DSTAT	Phenylethylamine	-0.561111	0.0154037	negative
DSTAT	Ribitol	-0.559188	0.0158367	negative
DSTAT	L-Threose	-0.554009	0.017051	negative
DSTAT	Glutaric Acid	-0.553147	0.0172602	negative
DSTAT	Hydroquinone	-0.55235	0.0174551	negative
DSTAT	1-Indanone	-0.550555	0.017901	negative
DSTAT	N-Cyclohexylformamide	-0.550319	0.0179602	negative
DSTAT	L-Homoserine	-0.549147	0.018257	negative
DSTAT	O-Acetylserine	-0.548068	0.0185333	negative
DSTAT	Lyxose	-0.547206	0.0187567	negative
DSTAT	3-Phenyllactic Acid	-0.545465	0.0192141	negative
DSTAT	Urea	-0.544111	0.0195759	negative
DSTAT	2-Deoxyuridine	-0.539936	0.020725	negative
DSTAT	Threitol	-0.539645	0.0208071	negative
DSTAT	1,5-Anhydroglucitol	-0.536794	0.0216246	negative
DSTAT	1-Methylhydantoin	-0.535754	0.021929	negative
DSTAT	2-Butyne-1,4-Diol	-0.533609	0.0225672	negative
DSTAT	Digitoxose	-0.532665	0.0228527	negative
DSTAT	N-Acetyl-D-Galactosamine	-0.530714	0.0234517	negative
DSTAT	Glutaraldehyde	-0.530523	0.0235109	negative
DSTAT	5-Aminoimidazole-4-Carboxamide	-0.530059	0.0236555	negative
DSTAT	Isoxanthopterin	-0.526924	0.0246501	negative
DSTAT	Glycine	-0.526082	0.0249228	negative
DSTAT	4-Aminobutyric Acid	-0.525447	0.02513	negative
DSTAT	Serine	-0.524825	0.0253343	negative
DSTAT	Ribose	-0.524429	0.0254652	negative
DSTAT	3-Methyloxindole	-0.524133	0.0255631	negative
DSTAT	Naphthalene	-0.523219	0.0258677	negative
DSTAT	Isoleucine	-0.523018	0.0259349	negative
DSTAT	Phenylalanine	-0.522484	0.0261148	negative
DSTAT	Caprylic Acid	-0.522198	0.0262112	negative
DSTAT	Citraconic Acid	-0.521541	0.0264344	negative
DSTAT	4-Methyl-5-Thiazolethanol	-0.51908	0.0272828	negative
DSTAT	Sucrose	-0.518854	0.0273617	negative
DSTAT	Cytidine-Monophosphate Degr Prod	-0.517255	0.0279254	negative
DSTAT	Maleic Acid	-0.516924	0.028043	negative
DSTAT	Malonic Acid	-0.516131	0.0283269	negative
DSTAT	2-Deoxy-D-Galactose	-0.515488	0.0285589	negative
DSTAT	Cycloleucine	-0.512051	0.0298227	negative
DSTAT	Myo-Inositol	-0.508238	0.0312752	negative
DSTAT	3-Methylamino-1,2-Propanediol	-0.507472	0.0315734	negative
DSTAT	21-Hydroxypregnenolone	-0.507397	0.0316026	negative
DSTAT	Stearic Acid	-0.506697	0.0318775	negative
DSTAT	Canavanine Degr Prod	-0.50664	0.0319	negative
DSTAT	N-Acetyl-L-Glutamic Acid	-0.50585	0.0322124	negative
DSTAT	Levoglucosan	-0.504774	0.0326417	negative
DSTAT	Phytol	-0.504514	0.0327458	negative
DSTAT	Alanine	-0.503845	0.0330156	negative
DSTAT	5-Dihydrocortisol	-0.503673	0.0330852	negative
DSTAT	Carbobenzyloxy-L-Leucine Degr	-0.503558	0.033132	negative
DSTAT	Behenic Acid	-0.502909	0.0333961	negative
DSTAT	L-Allothreonine	-0.502128	0.0337162	negative
DSTAT	Ethanolamine	-0.501931	0.033797	negative
DSTAT	Aconitic Acid	-0.50097	0.0341945	negative
DSTAT	Methionine	-0.500485	0.0343966	negative
DSTAT	Cytosin	-0.500268	0.0344873	negative
DSTAT	Phenyl Beta-D-Glucopyranoside	-0.499411	0.0348474	negative
DSTAT	Maleimide	-0.499367	0.0348658	negative
DSTAT	Guanidinosuccinic Acid	-0.498479	0.0352423	negative
DSTAT	2-Hydroxyvaleric Acid	-0.496804	0.0359601	negative
DSTAT	Succinic Acid	-0.495793	0.0363992	negative
DSTAT	Glycolic Acid	-0.495101	0.0367018	negative
DSTAT	Pelargonic Acid	-0.495028	0.0367338	negative
DSTAT	2-Methylfumarate	-0.494628	0.03691	negative
DSTAT	Isoleucine	-0.492683	0.037775	negative
DSTAT	N-Acetyl-L-Leucine	-0.492577	0.0378223	negative
DSTAT	1,4-Cyclohexanedione	-0.49252	0.0378479	negative
DSTAT	3-Aminoisobutyric Acid	-0.491555	0.0382838	negative
DSTAT	Palmitic Acid	-0.49141	0.0383494	negative
DSTAT	5-Aminovaleric Acid Lactam	-0.490976	0.0385468	negative
DSTAT	Thymine	-0.485916	0.040906	negative
DSTAT	Monostearin	-0.483934	0.0418595	negative
DSTAT	Valine	-0.48386	0.0418954	negative
DSTAT	2,3-Dimethylsuccinic Acid	-0.483582	0.0420306	negative
DSTAT	Beta-Mannosylglycerate	-0.481945	0.0428335	negative
DSTAT	Uracil	-0.48002	0.0437923	negative
DSTAT	Diglycerol	-0.47838	0.0446223	negative
DSTAT	2-Deoxy-D-Glucose	-0.477456	0.045095	negative
DSTAT	Sulfuric Acid	-0.477321	0.045164	negative
DSTAT	Gentisic Acid	-0.476888	0.0453875	negative
DSTAT	Salicylic Acid	-0.47643	0.0456244	negative
DSTAT	D-Arabitol	-0.47612	0.0457852	negative
DSTAT	Cholestane-3,5,6-Triol	-0.475745	0.04598	negative
DSTAT	Beta-Alanine	-0.47525	0.0462388	negative
DSTAT	Hydroxylamine	-0.474544	0.0466096	negative
DSTAT	2-Deoxyerythritol	-0.471225	0.0483825	negative
DSTAT	4-Hydroxybutyrate	-0.470927	0.0485442	negative
DSTAT	Itaconic Acid	-0.470582	0.0487322	negative
DSTAT	Benzoic Acid	-0.467788	0.0502726	negative
DSTAT	Proline	-0.466987	0.0507204	negative
DSTAT	Lactobionic Acid	-0.465999	0.0512778	negative
DSTAT	N(Alpha),N(Alpha)-Dimethyl-L-Histidine	-0.465974	0.0512916	negative
DSTAT	Guanine	-0.465188	0.0517383	negative
DSTAT	Zymosterol	-0.465181	0.0517426	negative
DSTAT	N-(2-Hydroxyethyl)-Iminodiacetic Acid	-0.465121	0.0517766	negative
DSTAT	Methylmalonic Acid	-0.464751	0.0519878	negative
DSTAT	Alpha-D-Glucosamine 1-Phosphate	-0.464704	0.0520151	negative
DSTAT	Tyrosine	-0.463367	0.0527843	negative
DSTAT	Oxalic Acid	-0.463031	0.0529792	negative
DSTAT	3-Cyanoalanine	-0.460984	0.0541766	negative
DSTAT	Succinate Semialdehyde	-0.46044	0.0544989	negative
DSTAT	N-Acetyl-Beta-D-Mannosamine	-0.460181	0.0546521	negative
DSTAT	2-Ketoadipate	-0.459766	0.054899	negative
DSTAT	2-Furoic Acid	-0.459487	0.0550657	negative
DSTAT	4-Hydroxybenzoic Acid	-0.45832	0.055766	negative
DSTAT	Glycerol	-0.457461	0.056286	negative
DSTAT	Ergosterol	-0.457249	0.0564148	negative
DSTAT	Beta-Hydroxypyruvate	-0.456647	0.0567823	negative
DSTAT	Fructose-6-Phosphate	-0.456538	0.0568487	negative
DSTAT	3-Hydroxybutyric Acid	-0.456269	0.0570135	negative
DSTAT	Linolenic Acid	-0.456081	0.0571287	negative
DSTAT	Lipoic Acid	-0.455225	0.0576562	negative
DSTAT	Mucic Acid	-0.453946	0.0584514	negative
DSTAT	4-Hydroxypyridine	-0.453024	0.0590293	negative
DSTAT	Lactamide	-0.45248	0.0593725	negative
DSTAT	2-Hydroxybutanoic Acid	-0.452343	0.0594592	negative
DSTAT	Tes	-0.451968	0.0596969	negative
DSTAT	Squalene	-0.450745	0.060477	negative
DSTAT	Ornithine	-0.450256	0.0607908	negative
DSTAT	Asparagine	-0.448474	0.0619454	negative
DSTAT	Azelaic Acid	-0.447844	0.0623573	negative
DSTAT	Leucrose	-0.446731	0.0630908	negative
DSTAT	N-Alpha-Acetyl-L-Ornithine	-0.445342	0.0640144	negative
DSTAT	Naringenin	-0.441019	0.0669537	negative
DSTAT	4-Hydroxycinnamic Acid	-0.440074	0.0676093	negative
DSTAT	Linoleic Acid	-0.440028	0.0676415	negative
DSTAT	Conduritol B Epoxide	-0.438939	0.0684032	negative
DSTAT	Phenylalanine	-0.438635	0.0686166	negative
DSTAT	Isomaltose	-0.435695	0.0707103	negative
DSTAT	3-(4-Hydroxyphenyl)Propionic Acid	-0.435459	0.0708801	negative
DSTAT	3-Hydroxypropionic Acid	-0.435358	0.0709531	negative
DSTAT	2-Aminoethanethiol	-0.434874	0.0713031	negative
DSTAT	Pipecolinic Acid	-0.434617	0.0714891	negative
DSTAT	Melibiose	-0.43179	0.0735629	negative
DSTAT	Atrazine-2-Hydroxy	-0.430366	0.0746236	negative
DSTAT	Hypoxanthine	-0.429757	0.0750812	negative
DSTAT	Uridine	-0.429697	0.0751262	negative
DSTAT	Oxamic Acid	-0.429203	0.0754989	negative
DSTAT	N-Acetyltryptophan	-0.428008	0.0764054	negative
DSTAT	Arachidic Acid	-0.427233	0.0769975	negative
DSTAT	N-Methyl-L-Glutamic Acid	-0.423423	0.0799591	negative
DSTAT	3,4-Dihydroxycinnamic Acid	-0.423343	0.0800224	negative
DSTAT	Synephrine	-0.422371	0.0807913	negative
DSTAT	Dihydroxyacetone	-0.42147	0.0815088	negative
DSTAT	4-Hydroxyphenylethanol	-0.421117	0.0817917	negative
DSTAT	4-Hydroxy-3-Methoxybenzoic Acid	-0.421077	0.0818234	negative
DSTAT	Myristic Acid	-0.418157	0.0841882	negative
DSTAT	Sorbitol	-0.417654	0.0846006	negative
DSTAT	Kyotorphin	-0.417208	0.0849677	negative
DSTAT	Quinic Acid	-0.41713	0.0850322	negative
DSTAT	Shikimic Acid	-0.41446	0.0872536	negative
DSTAT	N-Methyl-Dl-Alanine	-0.411973	0.0893614	negative
DSTAT	6-Phosphogluconic Acid	-0.410953	0.0902357	negative
DSTAT	1-Monopalmitin	-0.409765	0.0912622	negative
DSTAT	Pyrrole-2-Carboxylic Acid	-0.409122	0.0918216	negative
DSTAT	3,4-Dihydroxybenzoic Acid	-0.408892	0.0920224	negative
DSTAT	Isocitric Acid	-0.40689	0.0937822	negative
DSTAT	Gallic Acid	-0.406456	0.094167	negative
DSTAT	Pentadecanoic Acid	-0.406434	0.0941868	negative
DSTAT	Ferulic Acid	-0.405214	0.0952746	negative
DSTAT	Androsterone	-0.404367	0.0960345	negative
DSTAT	Pantothenic Acid	-0.404074	0.0962987	negative
DSTAT	Glutaconic Acid	-0.401283	0.0988402	negative
DSTAT	Purine Riboside	-0.401237	0.0988826	negative
DSTAT	Galactonic Acid	-0.398628	0.101303	negative
DSTAT	Epigallocatechin	-0.397334	0.102519	negative
DSTAT	Trans-Sinapinic Acid	-0.395202	0.104545	negative
DSTAT	Xanthine	-0.393737	0.105954	negative
DSTAT	Methionine Sulfoxide	-0.387458	0.112146	negative
DSTAT	Phytosphingosine	-0.38542	0.114211	negative
DSTAT	Flavanone	-0.381732	0.118015	negative
DSTAT	4',5-Dihyrroxy-7-Methoxyisoflavone	-0.381678	0.118071	negative
DSTAT	Gluconic Acid	-0.38055	0.119252	negative
DSTAT	1,3-Diaminopropane	-0.379091	0.120793	negative
DSTAT	Alpha-Ketoisocaproic Acid	-0.378155	0.121788	negative
DSTAT	4-Hydroxymethyl-3-Methoxyphenoxyacetic Acid	-0.377354	0.122645	negative
DSTAT	Hydroxyurea	-0.377189	0.122822	negative
DSTAT	Tagatose	-0.375729	0.124395	negative
DSTAT	Methyl Phosphate	-0.371582	0.128943	negative
DSTAT	Pyruvic Acid	-0.368783	0.132078	negative
DSTAT	Glucoheptonic Acid	-0.365633	0.135668	negative
DSTAT	Palmitoleic Acid	-0.364699	0.136746	negative
DSTAT	Glycocyamine	-0.362779	0.13898	negative
DSTAT	Cis-Gondoic Acid	-0.362521	0.139283	negative
DSTAT	Tetrahydrocorticosterone	-0.359539	0.142808	negative
DSTAT	D-Glyceric Acid	-0.359529	0.142819	negative
DSTAT	D-Alanyl-D-Alanine	-0.358698	0.143813	negative
DSTAT	Salicin	-0.356619	0.146319	negative
DSTAT	2-Ketobutyric Acid	-0.352306	0.151613	negative
DSTAT	Fructose	-0.347125	0.158146	negative
DSTAT	2-Hydroxy-3-Isopropylbutanedioic Acid	-0.343619	0.162673	negative
DSTAT	Prostaglandin A2	-0.339594	0.167979	negative
DSTAT	2-Keto-L-Gulonic Acid	-0.339565	0.168018	negative
DSTAT	Cellobiose	-0.339222	0.168476	negative
DSTAT	2-Aminophenol	-0.335219	0.173879	negative
DSTAT	Ribonic Acid, Gamma-Lactone	-0.334394	0.175006	negative
DSTAT	Glutathione	-0.333317	0.176486	negative
DSTAT	Glucosaminic Acid	-0.332988	0.17694	negative
DSTAT	Alpha-Santonin	-0.32935	0.182008	negative
DSTAT	Cortexolone	-0.328182	0.183656	negative
DSTAT	Palatinitol	-0.327492	0.184635	negative
DSTAT	D-Galacturonic Acid	-0.312268	0.207105	negative
DSTAT	Turanose	-0.311875	0.207707	negative
DSTAT	Toluenesulfonic Acid	-0.304297	0.219554	negative
DSTAT	Corticosterone	-0.303922	0.220151	negative
DSTAT	Aldosterone	-0.29922	0.22773	negative
DSTAT	Cellobiotol	-0.297742	0.230148	negative
DSTAT	Tyramine	-0.287354	0.247596	negative
DSTAT	Saccharic Acid	-0.284845	0.251932	negative
DSTAT	2-Keto-Isovaleric Acid	-0.284164	0.253118	negative
DSTAT	2-Ketovaleric Acid	-0.280315	0.259881	negative
DSTAT	Oxalacetic Acid	-0.280157	0.260162	negative
DSTAT	Thymol	-0.277749	0.264453	negative
DSTAT	Adenine	-0.264463	0.288918	negative
DSTAT	Thymidine	-0.259555	0.298292	negative
DSTAT	24,25-Dihydrolanosterol	-0.259279	0.298824	negative
DSTAT	D-Erythronolactone	-0.257456	0.302356	negative
DSTAT	4-Acetylbutyric Acid	-0.255585	0.306006	negative
DSTAT	Aminooxyacetic Acid	-0.241616	0.334089	negative
DSTAT	2-Amino-2-Methylpropane-1,3-Diol	-0.220885	0.37842	negative
DSTAT	Tartaric Acid	-0.216744	0.38765	negative
DSTAT	Glycine	-0.213914	0.394028	negative
DSTAT	9-Fluorenone	-0.199837	0.426592	negative
DSTAT	D-Erythro-Sphingosine	-0.19177	0.44587	negative
DSTAT	Cysteinylglycine	-0.175229	0.486759	negative
DSTAT	Pyridoxal Phosphate	-0.165598	0.511379	negative
DSTAT	Resorcinol	-0.151843	0.547525	negative
DSTAT	Lactic Acid	-0.135189	0.592755	negative
DSTAT	Lactose	-0.129004	0.609935	negative
DSTAT	4-Hydroxycyclohexanecarboxylic Acid	-0.120146	0.63488	negative
DSTAT	Octadecanol	-0.0833905	0.742178	negative
DSTAT	Maltitol	-0.0802129	0.751704	negative
DSTAT	3-Methylglutaric Acid	-0.0752746	0.766576	negative
DSTAT	Methoxamedrine	-0.0750322	0.767308	negative
DSTAT	5,7-Dihydroxy-3-(4-Methoxyphenyl)Chromen-4-One	-0.0667634	0.792388	negative
DSTAT	Trehalose	-0.0592299	0.815408	negative
DSTAT	Tricetin	-0.0578938	0.819506	negative
DSTAT	Heptadecanoic Acid	-0.044126	0.86198	negative
DSTAT	Indole-3-Acetamide	-0.0438907	0.862709	negative
DSTAT	2-Amino-3-Methoxybenzoic Acid	-0.0337393	0.894269	negative
DSTAT	Methyl Yellow	-0.0223164	0.929961	negative
